# Supplementary material for: Crystal structure of [2,6-di­fluoro-3-(pyridin-2-yl-κN)pyridin-4-yl-κC 4](pentane-2,4-dionato-κ2 O,O′)platinum(II)
Source: Acta Crystallogr E Crystallogr Commun. 2015 Mar 11;71(Pt 4):354–6. doi: 10.1107/S2056989015004375 (PMC4438810; doi:10.1107/S2056989015004375)
Supplement: Supplementary file 1 [file e-71-00354-sup1.cif]

##############################################################################
#                                                                            #
# This CIF contains the data in a paper accepted for publication in          #
# Acta Crystallographica Section E. It conforms to the requirements of       #
# Notes for Authors for Acta Crystallographica Section E, and has been       #
# peer reviewed under the auspices of the IUCr Commission on Journals.       #
#                                                                            #
# Full details of the Crystallographic Information File format               #
# are given in the paper "The Crystallographic Information File (CIF):       #
# a New Standard Archive File for Crystallography" by S. R. Hall, F. H.      #
# Allen and I. D. Brown [Acta Cryst. (1991), A47, 655-685].                  #
#                                                                            #
# The current version of the core CIF dictionary is obtainable from          #
# ftp://ftp.iucr.org/pub/cif_core.dic.                                       #
#                                                                            #
# Software is freely available for graphical display of the structure(s)     #
# in this CIF. For information consult the CIF software page                 #
# http://www.iucr.org/resources/cif/software.                                #
#                                                                            #
# This file may be used for bona fide research purposes within the           #
# scientific community so long as proper attribution is given to the journal # 
# article from which it was obtained.                                        #
#                                                                            #
##############################################################################
data_I
_database_code_depnum_ccdc_archive 'CCDC 1051825'
_audit_creation_method     SHELXTL
_chemical_name_systematic
;\
[2,6-Difluoro-3-(pyridin-2-yl-\k<i>N</i>)pyridin-4-yl-\k<i>C</i>^4^](pentane-\
2,4-dionato-\k^2^<i>O</i>,<i>O</i>')platinum(II)
;
_chemical_name_common     ?
_chemical_formula_moiety     'C15 H12 F2 N2 O2 Pt'
_chemical_formula_sum     'C15 H12 F2 N2 O2 Pt'
_chemical_formula_iupac     '[Pt (C10 H5 F2 N2) (C5 H7 O2)]'
_chemical_formula_weight     485.36
_chemical_melting_point     ?
_symmetry_cell_setting     triclinic
_symmetry_space_group_name_H-M     'P -1'
_symmetry_space_group_name_Hall     '-P 1'
loop_
    _symmetry_equiv_pos_as_xyz
    'x, y, z'
    '-x, -y, -z'
_cell_length_a     8.0442(6)
_cell_length_b     9.8711(7)
_cell_length_c     10.1458(7)
_cell_angle_alpha     97.6830(10)
_cell_angle_beta     112.3200(10)
_cell_angle_gamma     99.4100(10)
_cell_volume     718.12(9)
_cell_formula_units_Z     2
_cell_measurement_reflns_used     2773
_cell_measurement_theta_min     2.14
_cell_measurement_theta_max     26.00
_cell_measurement_temperature     180(2)
_exptl_crystal_description     block
_exptl_crystal_colour     yellow
_exptl_crystal_size_max     0.27
_exptl_crystal_size_mid     0.24
_exptl_crystal_size_min     0.12
_exptl_crystal_density_diffrn     2.245
_exptl_crystal_density_meas     ?
_exptl_crystal_density_method     'not measured'
_exptl_crystal_F_000     456
_exptl_absorpt_coefficient_mu     9.800
_exptl_absorpt_correction_type     multi-scan
_exptl_absorpt_process_details
;
(<i>SADABS</i>; Bruker, 2006)
;
_exptl_absorpt_correction_T_min     0.1772
_exptl_absorpt_correction_T_max     0.3859
_exptl_special_details     ?
_diffrn_ambient_temperature     180(2)
_diffrn_radiation_type     MoK\a
_diffrn_radiation_wavelength     0.71073
_diffrn_radiation_source     'fine-focus sealed tube'
_diffrn_radiation_monochromator     graphite
_diffrn_measurement_device_type     'Bruker APEXII CCD area-detector'
_diffrn_measurement_method     '\f and \w scans'
_diffrn_detector_area_resol_mean     ?
_diffrn_reflns_number     7062
_diffrn_reflns_av_R_equivalents     0.0231
_diffrn_reflns_av_sigmaI/netI     0.0251
_diffrn_reflns_theta_min     2.14
_diffrn_reflns_theta_max     26.00
_diffrn_reflns_theta_full     26.00
_diffrn_measured_fraction_theta_max     0.993
_diffrn_measured_fraction_theta_full     0.993
_diffrn_reflns_limit_h_min     -9
_diffrn_reflns_limit_h_max     9
_diffrn_reflns_limit_k_min     -12
_diffrn_reflns_limit_k_max     12
_diffrn_reflns_limit_l_min     -12
_diffrn_reflns_limit_l_max     12
_refine_special_details
;
Refinement of <i>F</i>^2^ against ALL reflections. The weighted <i>R</i>-factor
<i>wR</i> and goodness of fit <i>S</i> are based on <i>F</i>^2^, conventional
<i>R</i>-factors <i>R</i> are based on <i>F</i>, with <i>F</i> set to zero for
negative <i>F</i>^2^. The threshold expression of <i>F</i>^2^ >
\s(<i>F</i>^2^) is used only for calculating <i>R</i>-factors(gt) <i>etc</i>.
and is not relevant to the choice of reflections for refinement.
<i>R</i>-factors based on <i>F</i>^2^ are statistically about twice as large
as those based on <i>F</i>, and <i>R</i>- factors based on ALL data will be
even larger.
;
_reflns_number_total     2810
_reflns_number_gt     2773
_reflns_threshold_expression     I>2\s(I)
_refine_ls_structure_factor_coef     Fsqd
_refine_ls_matrix_type     full
_refine_ls_R_factor_all     0.0178
_refine_ls_R_factor_gt     0.0174
_refine_ls_wR_factor_gt     0.0524
_refine_ls_wR_factor_ref     0.0526
_refine_ls_goodness_of_fit_ref     1.065
_refine_ls_restrained_S_all     1.065
_refine_ls_number_reflns     2810
_refine_ls_number_parameters     199
_refine_ls_number_restraints     0
_refine_ls_hydrogen_treatment     constr
_refine_ls_weighting_scheme     calc
_refine_ls_weighting_details
         'calc w=1/[\s^2^(Fo^2^)+(0.0295P)^2^+1.5655P] where P=(Fo^2^+2Fc^2^)/3'
_atom_sites_solution_hydrogens     geom
_atom_sites_solution_primary     direct
_atom_sites_solution_secondary     difmap
_refine_ls_shift/su_max     0.002
_refine_ls_shift/su_mean     0.000
_refine_diff_density_max     0.514
_refine_diff_density_min     -1.272
_refine_ls_extinction_method     none
_refine_ls_extinction_coef     ?
loop_
    _atom_type_symbol
    _atom_type_description
    _atom_type_scat_dispersion_real
    _atom_type_scat_dispersion_imag
    _atom_type_scat_source
    'C' 'C' 0.0033 0.0016
                         'International Tables Vol C Tables 4.2.6.8 and 6.1.1.4'
    'H' 'H' 0.0000 0.0000
                         'International Tables Vol C Tables 4.2.6.8 and 6.1.1.4'
    'N' 'N' 0.0061 0.0033
                         'International Tables Vol C Tables 4.2.6.8 and 6.1.1.4'
    'O' 'O' 0.0106 0.0060
                         'International Tables Vol C Tables 4.2.6.8 and 6.1.1.4'
    'F' 'F' 0.0171 0.0103
                         'International Tables Vol C Tables 4.2.6.8 and 6.1.1.4'
    'Pt' 'Pt' -1.7033 8.3905
                         'International Tables Vol C Tables 4.2.6.8 and 6.1.1.4'
_computing_data_collection
;
<i>APEX2</i> (Bruker, 2006)
;
_computing_cell_refinement
;
<i>SAINT</i> (Bruker, 2006)
;
_computing_data_reduction
;
<i>SAINT</i> (Bruker, 2006)
;
_computing_structure_solution
;
<i>SHELXS97</i> (Sheldrick, 2008)
;
_computing_structure_refinement
;
<i>SHELXL97</i> (Sheldrick, 2008)
;
_computing_molecular_graphics
;
<i>SHELXTL</i> (Sheldrick, 2008) and DIAMOND (Brandenburg, 2005)
;
_computing_publication_material
;
<i>SHELXTL</i> (Sheldrick, 2008)
;
loop_
    _atom_site_type_symbol
    _atom_site_label
    _atom_site_fract_x
    _atom_site_fract_y
    _atom_site_fract_z
    _atom_site_U_iso_or_equiv
    _atom_site_adp_type
    _atom_site_calc_flag
    _atom_site_refinement_flags
    _atom_site_occupancy
    _atom_site_symmetry_multiplicity
    _atom_site_disorder_assembly
    _atom_site_disorder_group
    Pt Pt1 0.541428(18) 0.778516(13) 0.974446(14) 0.01645(7) Uani d . 1 1 . .
    F F1 0.6043(5) 0.8519(4) 0.4799(3) 0.0462(8) Uani d . 1 1 . .
    F F2 0.9252(4) 1.1982(3) 0.8748(3) 0.0362(6) Uani d . 1 1 . .
    O O1 0.4622(4) 0.7037(3) 1.1284(3) 0.0240(6) Uani d . 1 1 . .
    O O2 0.3730(4) 0.6133(3) 0.8158(3) 0.0231(6) Uani d . 1 1 . .
    N N1 0.7621(5) 1.0252(4) 0.6783(4) 0.0294(8) Uani d . 1 1 . .
    N N2 0.7143(5) 0.9517(4) 1.1169(4) 0.0197(7) Uani d . 1 1 . .
    C C1 0.6273(6) 0.8664(4) 0.8434(5) 0.0209(8) Uani d . 1 1 . .
    C C2 0.5731(6) 0.8150(5) 0.6931(5) 0.0251(8) Uani d . 1 1 . .
    H H2 0.4892 0.7267 0.6431 0.030 Uiso calc R 1 1 . .
    C C3 0.6477(6) 0.8990(5) 0.6230(5) 0.0290(9) Uani d . 1 1 . .
    C C4 0.8076(6) 1.0704(4) 0.8184(5) 0.0245(8) Uani d . 1 1 . .
    C C5 0.7490(5) 0.9996(4) 0.9079(4) 0.0205(8) Uani d . 1 1 . .
    C C6 0.7995(6) 1.0466(4) 1.0634(5) 0.0210(8) Uani d . 1 1 . .
    C C7 0.9196(6) 1.1711(4) 1.1559(5) 0.0263(9) Uani d . 1 1 . .
    H H7 0.9801 1.2372 1.1190 0.032 Uiso calc R 1 1 . .
    C C8 0.9507(6) 1.1986(5) 1.3023(5) 0.0295(9) Uani d . 1 1 . .
    H H8 1.0316 1.2836 1.3659 0.035 Uiso calc R 1 1 . .
    C C9 0.8626(6) 1.1006(5) 1.3545(5) 0.0279(9) Uani d . 1 1 . .
    H H9 0.8829 1.1168 1.4544 0.034 Uiso calc R 1 1 . .
    C C10 0.7447(6) 0.9790(5) 1.2585(5) 0.0249(8) Uani d . 1 1 . .
    H H10 0.6829 0.9121 1.2937 0.030 Uiso calc R 1 1 . .
    C C11 0.3374(6) 0.5912(4) 1.0981(5) 0.0219(8) Uani d . 1 1 . .
    C C12 0.2383(6) 0.5027(4) 0.9600(5) 0.0247(9) Uani d . 1 1 . .
    H H12 0.1450 0.4256 0.9525 0.030 Uiso calc R 1 1 . .
    C C13 0.2611(6) 0.5149(4) 0.8326(5) 0.0230(8) Uani d . 1 1 . .
    C C14 0.1488(7) 0.4045(5) 0.6953(5) 0.0328(10) Uani d . 1 1 . .
    H H14A 0.1816 0.4288 0.6163 0.049 Uiso calc R 1 1 . .
    H H14B 0.0170 0.3996 0.6684 0.049 Uiso calc R 1 1 . .
    H H14C 0.1746 0.3131 0.7117 0.049 Uiso calc R 1 1 . .
    C C15 0.3027(7) 0.5529(5) 1.2257(5) 0.0305(10) Uani d . 1 1 . .
    H H15A 0.3822 0.6245 1.3142 0.046 Uiso calc R 1 1 . .
    H H15B 0.3306 0.4613 1.2389 0.046 Uiso calc R 1 1 . .
    H H15C 0.1728 0.5479 1.2072 0.046 Uiso calc R 1 1 . .
loop_
    _atom_site_aniso_label
    _atom_site_aniso_U_11
    _atom_site_aniso_U_22
    _atom_site_aniso_U_33
    _atom_site_aniso_U_12
    _atom_site_aniso_U_13
    _atom_site_aniso_U_23
    Pt1 0.01828(10) 0.01327(9) 0.01850(9) 0.00005(6) 0.00925(7) 0.00501(6)
    F1 0.062(2) 0.0564(19) 0.0253(14) 0.0043(16) 0.0257(14) 0.0124(13)
    F2 0.0389(15) 0.0238(13) 0.0495(17) -0.0032(11) 0.0244(13) 0.0138(12)
    O1 0.0251(15) 0.0198(14) 0.0209(14) -0.0073(12) 0.0087(12) 0.0017(11)
    O2 0.0242(14) 0.0179(14) 0.0241(14) -0.0014(11) 0.0095(12) 0.0034(11)
    N1 0.031(2) 0.033(2) 0.034(2) 0.0088(16) 0.0200(17) 0.0187(17)
    N2 0.0176(16) 0.0169(16) 0.0235(17) 0.0015(13) 0.0083(14) 0.0045(13)
    C1 0.029(2) 0.0176(19) 0.025(2) 0.0086(16) 0.0169(18) 0.0103(16)
    C2 0.027(2) 0.025(2) 0.022(2) 0.0021(17) 0.0101(17) 0.0073(16)
    C3 0.032(2) 0.037(2) 0.021(2) 0.0097(19) 0.0124(18) 0.0108(18)
    C4 0.023(2) 0.021(2) 0.035(2) 0.0044(16) 0.0161(18) 0.0130(17)
    C5 0.0191(18) 0.0190(19) 0.025(2) 0.0043(15) 0.0102(16) 0.0065(16)
    C6 0.0198(18) 0.0182(19) 0.028(2) 0.0041(15) 0.0119(17) 0.0077(16)
    C7 0.023(2) 0.0170(19) 0.037(2) 0.0004(16) 0.0115(18) 0.0070(17)
    C8 0.025(2) 0.021(2) 0.031(2) -0.0002(17) 0.0042(18) -0.0021(17)
    C9 0.029(2) 0.027(2) 0.022(2) 0.0038(18) 0.0074(17) -0.0002(17)
    C10 0.028(2) 0.024(2) 0.023(2) 0.0032(17) 0.0120(17) 0.0037(16)
    C11 0.023(2) 0.020(2) 0.028(2) 0.0037(16) 0.0136(17) 0.0129(16)
    C12 0.021(2) 0.0175(19) 0.034(2) -0.0024(16) 0.0119(18) 0.0086(17)
    C13 0.0207(19) 0.0160(19) 0.027(2) -0.0004(15) 0.0065(17) 0.0040(16)
    C14 0.031(2) 0.025(2) 0.029(2) -0.0074(18) 0.0057(19) -0.0023(18)
    C15 0.030(2) 0.032(2) 0.032(2) 0.0008(19) 0.016(2) 0.0124(19)
_geom_special_details
;
All e.s.d.'s (except the e.s.d. in the dihedral angle between two l.s. planes)
are estimated using the full covariance matrix. The cell e.s.d.'s are taken
into account individually in the estimation of e.s.d.'s in distances, angles
and torsion angles; correlations between e.s.d.'s in cell parameters are only
used when they are defined by crystal symmetry. An approximate (isotropic)
treatment of cell e.s.d.'s is used for estimating e.s.d.'s involving l.s.
planes.
;
loop_
    _geom_bond_atom_site_label_1
    _geom_bond_atom_site_label_2
    _geom_bond_site_symmetry_2
    _geom_bond_distance
    _geom_bond_publ_flag
    Pt1 C1 . 1.951(4) y
    Pt1 N2 . 1.995(4) y
    Pt1 O1 . 2.074(3) y
    Pt1 O2 . 2.001(3) y
    F1 C3 . 1.352(5) ?
    F2 C4 . 1.349(5) ?
    O1 C11 . 1.282(5) ?
    O2 C13 . 1.288(5) ?
    N1 C4 . 1.316(6) ?
    N1 C3 . 1.327(6) ?
    N2 C10 . 1.343(5) ?
    N2 C6 . 1.361(5) ?
    C1 C5 . 1.406(6) ?
    C1 C2 . 1.410(6) ?
    C2 C3 . 1.368(6) ?
    C2 H2 . 0.9500 ?
    C4 C5 . 1.387(6) ?
    C5 C6 . 1.457(6) ?
    C6 C7 . 1.393(6) ?
    C7 C8 . 1.389(7) ?
    C7 H7 . 0.9500 ?
    C8 C9 . 1.384(7) ?
    C8 H8 . 0.9500 ?
    C9 C10 . 1.379(6) ?
    C9 H9 . 0.9500 ?
    C10 H10 . 0.9500 ?
    C11 C12 . 1.399(6) ?
    C11 C15 . 1.506(6) ?
    C12 C13 . 1.391(6) ?
    C12 H12 . 0.9500 ?
    C13 C14 . 1.504(6) ?
    C14 H14A . 0.9800 ?
    C14 H14B . 0.9800 ?
    C14 H14C . 0.9800 ?
    C15 H15A . 0.9800 ?
    C15 H15B . 0.9800 ?
    C15 H15C . 0.9800 ?
loop_
    _geom_angle_atom_site_label_1
    _geom_angle_atom_site_label_2
    _geom_angle_atom_site_label_3
    _geom_angle_site_symmetry_1
    _geom_angle_site_symmetry_3
    _geom_angle
    _geom_angle_publ_flag
    C1 Pt1 N2 . . 81.28(17) ?
    C1 Pt1 O2 . . 92.90(16) ?
    N2 Pt1 O2 . . 174.15(12) ?
    C1 Pt1 O1 . . 174.40(14) ?
    N2 Pt1 O1 . . 93.25(13) ?
    O2 Pt1 O1 . . 92.55(12) ?
    C11 O1 Pt1 . . 123.4(3) ?
    C13 O2 Pt1 . . 123.9(3) ?
    C4 N1 C3 . . 113.8(4) ?
    C10 N2 C6 . . 119.9(4) ?
    C10 N2 Pt1 . . 123.4(3) ?
    C6 N2 Pt1 . . 116.7(3) ?
    C5 C1 C2 . . 117.9(4) ?
    C5 C1 Pt1 . . 114.5(3) ?
    C2 C1 Pt1 . . 127.4(3) ?
    C3 C2 C1 . . 116.6(4) ?
    C3 C2 H2 . . 121.7 ?
    C1 C2 H2 . . 121.7 ?
    N1 C3 F1 . . 113.5(4) ?
    N1 C3 C2 . . 127.9(4) ?
    F1 C3 C2 . . 118.6(4) ?
    N1 C4 F2 . . 113.7(4) ?
    N1 C4 C5 . . 126.6(4) ?
    F2 C4 C5 . . 119.7(4) ?
    C4 C5 C1 . . 117.2(4) ?
    C4 C5 C6 . . 127.6(4) ?
    C1 C5 C6 . . 115.3(4) ?
    N2 C6 C7 . . 119.9(4) ?
    N2 C6 C5 . . 112.2(4) ?
    C7 C6 C5 . . 128.0(4) ?
    C8 C7 C6 . . 119.9(4) ?
    C8 C7 H7 . . 120.0 ?
    C6 C7 H7 . . 120.0 ?
    C9 C8 C7 . . 119.3(4) ?
    C9 C8 H8 . . 120.4 ?
    C7 C8 H8 . . 120.4 ?
    C10 C9 C8 . . 118.6(4) ?
    C10 C9 H9 . . 120.7 ?
    C8 C9 H9 . . 120.7 ?
    N2 C10 C9 . . 122.4(4) ?
    N2 C10 H10 . . 118.8 ?
    C9 C10 H10 . . 118.8 ?
    O1 C11 C12 . . 125.5(4) ?
    O1 C11 C15 . . 115.4(4) ?
    C12 C11 C15 . . 119.1(4) ?
    C13 C12 C11 . . 127.3(4) ?
    C13 C12 H12 . . 116.4 ?
    C11 C12 H12 . . 116.4 ?
    O2 C13 C12 . . 127.1(4) ?
    O2 C13 C14 . . 113.0(4) ?
    C12 C13 C14 . . 119.9(4) ?
    C13 C14 H14A . . 109.5 ?
    C13 C14 H14B . . 109.5 ?
    H14A C14 H14B . . 109.5 ?
    C13 C14 H14C . . 109.5 ?
    H14A C14 H14C . . 109.5 ?
    H14B C14 H14C . . 109.5 ?
    C11 C15 H15A . . 109.5 ?
    C11 C15 H15B . . 109.5 ?
    H15A C15 H15B . . 109.5 ?
    C11 C15 H15C . . 109.5 ?
    H15A C15 H15C . . 109.5 ?
    H15B C15 H15C . . 109.5 ?
loop_
    _geom_torsion_atom_site_label_1
    _geom_torsion_atom_site_label_2
    _geom_torsion_atom_site_label_3
    _geom_torsion_atom_site_label_4
    _geom_torsion_site_symmetry_1
    _geom_torsion_site_symmetry_2
    _geom_torsion_site_symmetry_3
    _geom_torsion_site_symmetry_4
    _geom_torsion
    _geom_torsion_publ_flag
    N2 Pt1 O1 C11 . . . . 176.1(3) ?
    O2 Pt1 O1 C11 . . . . -3.1(3) ?
    C1 Pt1 O2 C13 . . . . -175.2(3) ?
    O1 Pt1 O2 C13 . . . . 3.5(3) ?
    C1 Pt1 N2 C10 . . . . -179.3(4) ?
    O1 Pt1 N2 C10 . . . . 1.9(3) ?
    C1 Pt1 N2 C6 . . . . 2.6(3) ?
    O1 Pt1 N2 C6 . . . . -176.2(3) ?
    N2 Pt1 C1 C5 . . . . -3.2(3) ?
    O2 Pt1 C1 C5 . . . . 176.2(3) ?
    N2 Pt1 C1 C2 . . . . -179.4(4) ?
    O2 Pt1 C1 C2 . . . . 0.0(4) ?
    C5 C1 C2 C3 . . . . 1.4(6) ?
    Pt1 C1 C2 C3 . . . . 177.4(3) ?
    C4 N1 C3 F1 . . . . -178.8(4) ?
    C4 N1 C3 C2 . . . . 0.9(7) ?
    C1 C2 C3 N1 . . . . -1.8(7) ?
    C1 C2 C3 F1 . . . . 177.9(4) ?
    C3 N1 C4 F2 . . . . 179.4(4) ?
    C3 N1 C4 C5 . . . . 0.3(6) ?
    N1 C4 C5 C1 . . . . -0.6(6) ?
    F2 C4 C5 C1 . . . . -179.6(4) ?
    N1 C4 C5 C6 . . . . 179.1(4) ?
    F2 C4 C5 C6 . . . . 0.0(6) ?
    C2 C1 C5 C4 . . . . -0.3(6) ?
    Pt1 C1 C5 C4 . . . . -176.9(3) ?
    C2 C1 C5 C6 . . . . 180.0(4) ?
    Pt1 C1 C5 C6 . . . . 3.4(5) ?
    C10 N2 C6 C7 . . . . 0.7(6) ?
    Pt1 N2 C6 C7 . . . . 178.9(3) ?
    C10 N2 C6 C5 . . . . -179.6(4) ?
    Pt1 N2 C6 C5 . . . . -1.4(4) ?
    C4 C5 C6 N2 . . . . 179.1(4) ?
    C1 C5 C6 N2 . . . . -1.3(5) ?
    C4 C5 C6 C7 . . . . -1.2(7) ?
    C1 C5 C6 C7 . . . . 178.4(4) ?
    N2 C6 C7 C8 . . . . -0.6(6) ?
    C5 C6 C7 C8 . . . . 179.8(4) ?
    C6 C7 C8 C9 . . . . 0.5(6) ?
    C7 C8 C9 C10 . . . . -0.6(7) ?
    C6 N2 C10 C9 . . . . -0.8(6) ?
    Pt1 N2 C10 C9 . . . . -178.9(3) ?
    C8 C9 C10 N2 . . . . 0.8(7) ?
    Pt1 O1 C11 C12 . . . . 0.5(6) ?
    Pt1 O1 C11 C15 . . . . 178.7(3) ?
    O1 C11 C12 C13 . . . . 3.4(7) ?
    C15 C11 C12 C13 . . . . -174.8(4) ?
    Pt1 O2 C13 C12 . . . . -1.3(6) ?
    Pt1 O2 C13 C14 . . . . 179.2(3) ?
    C11 C12 C13 O2 . . . . -3.0(7) ?
    C11 C12 C13 C14 . . . . 176.4(4) ?
loop_
    _geom_hbond_atom_site_label_D
    _geom_hbond_atom_site_label_H
    _geom_hbond_atom_site_label_A
    _geom_hbond_site_symmetry_A
    _geom_hbond_distance_DH
    _geom_hbond_distance_HA
    _geom_hbond_distance_DA
    _geom_hbond_angle_DHA
    _geom_hbond_publ_flag
    C2 H2 O2 . 0.95 2.57 3.040(5) 110.6 y
    C7 H7 F2 . 0.95 2.31 2.917(6) 121.0 y
    C10 H10 F1 1_556 0.95 2.32 3.180(5) 149.6 y
    C10 H10 O1 . 0.95 2.41 3.006(5) 120.3 y
    C12 H12 F2 1_445 0.95 2.44 3.361(5) 163.3 y
    C15 H15A F1 1_556 0.98 2.54 3.481(6) 160.7 y
_iucr_refine_instructions_details
;
TITL louis62 in P-1
CELL 0.71073  8.0442  9.8711  10.1458  97.683  112.320  99.410
ZERR    2.00  0.0006  0.0007   0.0007   0.001    0.001   0.001
LATT 1
SFAC C  H  N  O  F  Pt
UNIT 30  24  4  4  4  2
TEMP -93.170
SIZE 0.12 0.24 0.27
omit -4 52
L.S. 16
ACTA
BOND $H
CONF
EQIV $1 x, y, 1+z
EQIV $2 -1+x, -1+y, z
HTAB C2 O2
HTAB C7 F2
HTAB C10 F1_$1
HTAB C10 O1
HTAB C12 F2_$2
HTAB C15 F1_$1
EQIV $3 1-X,2-Y,2-Z
EQIV $4 2-X,2-Y,2-Z
MPLA 4 C1 N2 O1 O2 Pt1
MPLA 6 N2 C6 C7 C8 C9 C10 Pt1_$3
MPLA 6 N1 C3 C2 C1 C5 C4
MPLA 6 N2_$3 C6_$3 C7_$3 C8_$3 C9_$3 C10_$3
MPLA 6 N1 C3 C2 C1 C5 C4
MPLA 6 N2_$4 C6_$4 C7_$4 C8_$4 C9_$4 C10_$4
MPLA 12 N1 C3 C2 C1 C5 C4 N2 C6 C7 C8 C9 C10
MPLA 12 N1_$3 C3_$3 C2_$3 C1_$3 C5_$3 C4_$3 N2_$3 C6_$3 C7_$3 C8_$3 C9_$3 =
        C10_$3
MPLA 12 N1 C3 C2 C1 C5 C4 N2 C6 C7 C8 C9 C10
MPLA 12 N1_$4 C3_$4 C2_$4 C1_$4 C5_$4 C4_$4 N2_$4 C6_$4 C7_$4 C8_$4 C9_$4 =
        C10_$4
FMAP 2
PLAN 20
WGHT    0.029500    1.565500
FVAR       0.10361
PT1   6    0.541428    0.778516    0.974446    11.00000    0.01828    0.01327 =
         0.01850    0.00501    0.00925    0.00005
F1    5    0.604336    0.851944    0.479874    11.00000    0.06184    0.05645 =
         0.02526    0.01240    0.02567    0.00434
F2    5    0.925241    1.198163    0.874783    11.00000    0.03890    0.02383 =
         0.04953    0.01382    0.02440   -0.00323
O1    4    0.462174    0.703699    1.128376    11.00000    0.02509    0.01977 =
         0.02093    0.00169    0.00874   -0.00732
O2    4    0.373008    0.613335    0.815755    11.00000    0.02420    0.01789 =
         0.02410    0.00344    0.00947   -0.00142
N1    3    0.762112    1.025222    0.678348    11.00000    0.03122    0.03265 =
         0.03438    0.01870    0.02005    0.00878
N2    3    0.714328    0.951675    1.116903    11.00000    0.01764    0.01692 =
         0.02346    0.00453    0.00831    0.00152
C1    1    0.627257    0.866392    0.843367    11.00000    0.02890    0.01763 =
         0.02468    0.01029    0.01690    0.00865
C2    1    0.573134    0.815037    0.693070    11.00000    0.02700    0.02495 =
         0.02242    0.00727    0.01006    0.00206
AFIX  43
H2    2    0.489213    0.726701    0.643082    11.00000   -1.20000
AFIX   0
C3    1    0.647693    0.898966    0.622968    11.00000    0.03247    0.03651 =
         0.02135    0.01082    0.01245    0.00971
C4    1    0.807626    1.070396    0.818355    11.00000    0.02312    0.02080 =
         0.03533    0.01303    0.01606    0.00442
C5    1    0.748960    0.999578    0.907925    11.00000    0.01905    0.01903 =
         0.02496    0.00648    0.01016    0.00431
C6    1    0.799498    1.046618    1.063357    11.00000    0.01981    0.01817 =
         0.02781    0.00768    0.01188    0.00409
C7    1    0.919554    1.171116    1.155930    11.00000    0.02334    0.01698 =
         0.03658    0.00698    0.01152    0.00044
AFIX  43
H7    2    0.980059    1.237186    1.119014    11.00000   -1.20000
AFIX   0
C8    1    0.950717    1.198563    1.302328    11.00000    0.02451    0.02125 =
         0.03147   -0.00209    0.00423   -0.00023
AFIX  43
H8    2    1.031616    1.283634    1.365926    11.00000   -1.20000
AFIX   0
C9    1    0.862595    1.100592    1.354511    11.00000    0.02906    0.02704 =
         0.02212   -0.00018    0.00741    0.00375
AFIX  43
H9    2    0.882859    1.116772    1.454432    11.00000   -1.20000
AFIX   0
C10   1    0.744745    0.978981    1.258456    11.00000    0.02760    0.02408 =
         0.02306    0.00370    0.01199    0.00318
AFIX  43
H10   2    0.682858    0.912122    1.293728    11.00000   -1.20000
AFIX   0
C11   1    0.337413    0.591235    1.098102    11.00000    0.02274    0.01950 =
         0.02834    0.01294    0.01362    0.00370
C12   1    0.238263    0.502673    0.960033    11.00000    0.02142    0.01748 =
         0.03410    0.00861    0.01189   -0.00239
AFIX  43
H12   2    0.144958    0.425579    0.952513    11.00000   -1.20000
AFIX   0
C13   1    0.261054    0.514906    0.832584    11.00000    0.02072    0.01597 =
         0.02726    0.00403    0.00654   -0.00036
C14   1    0.148783    0.404496    0.695286    11.00000    0.03085    0.02454 =
         0.02906   -0.00231    0.00573   -0.00743
AFIX  33
H14A  2    0.181587    0.428832    0.616327    11.00000   -1.50000
H14B  2    0.017010    0.399624    0.668351    11.00000   -1.50000
H14C  2    0.174573    0.313068    0.711688    11.00000   -1.50000
AFIX   0
C15   1    0.302714    0.552895    1.225731    11.00000    0.03046    0.03158 =
         0.03182    0.01243    0.01607    0.00083
AFIX  33
H15A  2    0.382152    0.624492    1.314189    11.00000   -1.50000
H15B  2    0.330567    0.461347    1.238884    11.00000   -1.50000
H15C  2    0.172849    0.547903    1.207155    11.00000   -1.50000
HKLF 4
END
;
data_New_Global_Publ_Block
_journal_date_recd_electronic     2015-02-12
_journal_date_accepted     2015-03-03
_journal_name_full     'Acta Crystallographica, Section E'
_journal_year     2015
_journal_volume     71
_journal_issue      4
_journal_page_first     354
_journal_page_last     356
_journal_paper_category     GM
_journal_paper_doi     10.1107/S2056989015004375
_journal_coeditor_code     WM5128
_publ_contact_author_name     'Kang, Youngjin'
_publ_contact_author_address
;
Division of Science Education, Kangwon National University,
Chuncheon 220-701, Republic of Korea
;
_publ_contact_author_email     kangy@kangwon.ac.kr
_publ_contact_author_fax     '+82-33-259-5600'
_publ_contact_author_phone     '+82-33-250-6737'
_publ_section_title
;\
Crystal structure of
[2,6-difluoro-3-(pyridin-2-yl-\k<i>N</i>)pyridin-4-yl-\k<i>C</i>^4^](pentane-\
2,4-dionato-\k^2^<i>O</i>,<i>O</i>')platinum(II)
;
loop_
    _publ_author_name
    _publ_author_footnote
    _publ_author_address
    'Park, Ki-Min' .
;
Research Institute of Natural Science, Gyeongsang National University,
Jinju 660-701, Republic of Korea
;
    'Lee, Jieun' .
;
Division of Science Education, Kangwon National University,
Chuncheon 220-701, Republic of Korea
;
    'Kang, Youngjin' .
;
Division of Science Education, Kangwon National University,
Chuncheon 220-701, Republic of Korea
;
_publ_section_synopsis
;
The Pt^II^ atom adopts a distorted square-planar coordination geometry, being
<i>C</i>,<i>N</i>-chelated by a 2',6'-difluoro-2,3'-bipyridine ligand and
<i>O</i>,<i>O'</i>-chelated by a pentane-2,4-dionato anionic ligand.
;
