# Supplementary material for: Crystal structure of [2,6-di­fluoro-3-(pyridin-2-yl-κN)pyridin-4-yl-κC 4](pentane-2,4-dionato-κ2 O,O′)platinum(II)
Source: Acta Crystallogr E Crystallogr Commun. 2015 Mar 11;71(Pt 4):354–6. doi: 10.1107/S2056989015004375 (PMC4438810; doi:10.1107/S2056989015004375)
Supplement: Supplementary file 2 [file e-71-00354-Isup2.hkl]

# 
# h,k,l, Fc-squared, Fo-squared, sigma(Fo-squared) and status flag 
# 
data_I
_shelx_title ' louis62 in P-1' 
_shelx_refln_list_code          4 
_shelx_F_calc_maximum      332.23 
_exptl_crystal_F_000       456.00 
_reflns_d_resolution_high  0.8107 
 
loop_ 
 _symmetry_equiv_pos_as_xyz 
 'x, y, z' 
 '-x, -y, -z' 
 
_cell_length_a     8.0442 
_cell_length_b     9.8711 
_cell_length_c    10.1458 
_cell_angle_alpha  97.683 
_cell_angle_beta  112.320 
_cell_angle_gamma  99.410 
 
_shelx_F_squared_multiplier     1.000 
 
loop_ 
 _refln_index_h 
 _refln_index_k 
 _refln_index_l 
 _refln_F_squared_calc 
 _refln_F_squared_meas 
 _refln_F_squared_sigma 
 _refln_observed_status 
   1   0   0    24363.32    21272.73    398.19 o 
   2   0   0     5538.00     5664.41    106.35 o 
   3   0   0     5424.80     5640.82    134.04 o 
   4   0   0     2619.44     2788.00     55.29 o 
   5   0   0      486.68      510.13     14.07 o 
   6   0   0      143.96      209.60      7.99 o 
   7   0   0      104.72      111.17      8.47 o 
   8   0   0      572.53      598.97     19.05 o 
  -9   1   0     1361.31     1397.86     47.97 o 
  -8   1   0     2216.49     2319.37     62.14 o 
  -7   1   0     3283.77     3309.71     67.97 o 
  -6   1   0     7839.68     7863.81    151.07 o 
  -5   1   0     6049.61     6429.09    123.31 o 
  -4   1   0     8065.13     8147.02    132.94 o 
  -3   1   0     2411.22     2512.52     49.44 o 
  -2   1   0     9282.05     9568.99    180.64 o 
  -1   1   0      142.96      377.16     16.77 o 
   0   1   0     5698.95     5165.03    120.63 o 
   1   1   0     1297.26     1347.32     22.57 o 
   2   1   0    10951.30    11279.81    338.00 o 
   3   1   0     8031.33     8505.40    138.05 o 
   4   1   0    13382.46    13508.28    253.85 o 
   5   1   0     5298.96     5405.83    105.24 o 
   6   1   0     4490.99     4588.62    100.53 o 
   7   1   0     3124.90     3103.86     64.89 o 
   8   1   0     1148.82     1237.93     31.50 o 
  -9   2   0      196.88      194.10     14.15 o 
  -8   2   0      288.46      306.18     23.29 o 
  -7   2   0       41.21       40.89      8.10 o 
  -6   2   0      788.38      802.11     20.18 o 
  -5   2   0     2421.29     2525.83     55.24 o 
  -4   2   0     3288.34     3189.97     53.84 o 
  -3   2   0    13955.89    13594.81    219.38 o 
  -2   2   0   110374.02    89556.79   1690.33 o 
  -1   2   0    24926.57    22928.07    502.84 o 
   0   2   0     7517.54     6895.21    192.03 o 
   1   2   0     8169.32     8154.69    339.53 o 
   2   2   0     6005.77     5892.77    126.38 o 
   3   2   0     1811.36     1761.02     30.53 o 
   4   2   0        8.28       37.21      7.23 o 
   5   2   0        2.21       13.20      3.86 o 
   6   2   0      540.09      526.61     15.97 o 
   7   2   0      888.66      890.92     28.37 o 
   8   2   0     2444.80     2428.61    136.93 o 
  -9   3   0     1531.41     1537.40     45.32 o 
  -8   3   0     3696.48     3499.62     88.08 o 
  -7   3   0     3650.37     3554.02    109.45 o 
  -6   3   0     4642.75     4642.64    110.74 o 
  -5   3   0     2579.97     2614.24     52.63 o 
  -4   3   0     6688.32     6771.44    111.08 o 
  -3   3   0      800.34      748.21     20.39 o 
  -2   3   0      903.26      974.00     22.05 o 
  -1   3   0      179.31      212.30      5.28 o 
   0   3   0     8055.45     7530.24    140.95 o 
   1   3   0     7568.64     7608.34    221.57 o 
   2   3   0    15867.02    16264.57    342.84 o 
   3   3   0     5929.02     5803.72    109.84 o 
   4   3   0     7349.20     7054.57    135.49 o 
   5   3   0     5337.30     5299.81    103.98 o 
   6   3   0     2361.93     2405.44     61.34 o 
   7   3   0     2007.73     2094.11     57.56 o 
   8   3   0      587.42      703.66     44.25 o 
  -9   4   0        8.64       11.85      8.21 o 
  -8   4   0      155.09      159.94     26.08 o 
  -7   4   0      725.62      757.10     24.64 o 
  -6   4   0     1131.94     1090.52     34.00 o 
  -5   4   0     5677.73     5503.53    105.45 o 
  -4   4   0    34727.70    34851.20    788.35 o 
  -3   4   0    14732.45    14249.61    270.24 o 
  -2   4   0     8455.90     8387.93    154.08 o 
  -1   4   0     7773.42     7520.18    136.20 o 
   0   4   0     8155.49     7732.67    199.67 o 
   1   4   0     3383.34     3254.42     54.81 o 
   2   4   0      289.51      342.69     20.71 o 
   3   4   0      263.74      311.70      8.26 o 
   4   4   0      261.93      290.61     20.86 o 
   5   4   0      540.45      577.58     21.04 o 
   6   4   0     3278.36     3220.35     82.33 o 
   7   4   0     2678.74     2638.02    175.12 o 
  -9   5   0     1746.27     1620.82     47.37 o 
  -8   5   0     2261.95     2116.31     57.12 o 
  -7   5   0     1863.64     1748.80     47.01 o 
  -6   5   0     3741.90     3504.97    149.97 o 
  -5   5   0     1081.92      986.06     27.94 o 
  -4   5   0        8.89       12.71      3.38 o 
  -3   5   0       11.35       18.06      3.38 o 
  -2   5   0     2723.78     2813.48     47.80 o 
  -1   5   0     4237.86     4315.65     72.37 o 
   0   5   0    11544.67    11237.43    210.63 o 
   1   5   0     4965.23     4855.57     81.00 o 
   2   5   0     8892.87     8275.48    242.81 o 
   3   5   0     6614.74     6610.57    154.30 o 
   4   5   0     3680.40     3787.94     93.28 o 
   5   5   0     3734.48     3917.69     97.82 o 
   6   5   0     1524.72     1638.58     68.00 o 
   7   5   0      525.39      584.67     33.53 o 
  -8   6   0      244.03      245.96     14.81 o 
  -7   6   0     1814.55     1699.17     72.19 o 
  -6   6   0    11183.43    10477.31    310.65 o 
  -5   6   0     6686.49     6605.97    145.97 o 
  -4   6   0     5385.32     5247.86    101.70 o 
  -3   6   0     5586.84     5415.03    122.44 o 
  -2   6   0     7032.42     7014.08    135.12 o 
  -1   6   0     3750.06     3868.41     65.97 o 
   0   6   0     1455.26     1316.76     29.03 o 
   1   6   0      855.39      916.41     21.87 o 
   2   6   0       21.91       39.29      6.55 o 
   3   6   0      117.84      117.01      7.33 o 
   4   6   0     3213.98     3186.11     92.68 o 
   5   6   0     2920.71     2853.37     74.87 o 
   6   6   0     2770.75     2938.00     78.08 o 
  -8   7   0     1923.15     1756.42     54.03 o 
  -7   7   0      899.76      821.48     48.90 o 
  -6   7   0      218.88      207.53     12.46 o 
  -5   7   0      125.94      126.30      8.23 o 
  -4   7   0      520.78      545.22     15.88 o 
  -3   7   0     1672.76     1676.03     36.54 o 
  -2   7   0     5246.68     5179.98    101.39 o 
  -1   7   0     3300.32     3380.10     93.23 o 
   0   7   0     7198.64     7339.43    139.79 o 
   1   7   0     6075.08     5938.12    114.69 o 
   2   7   0     4359.14     4431.03     87.43 o 
   3   7   0     4985.51     5216.29    126.28 o 
   4   7   0     2765.40     2897.57     75.90 o 
   5   7   0     1435.50     1585.34     48.14 o 
   6   7   0      151.54      155.48     20.96 o 
  -8   8   0     3475.51     3207.73     83.53 o 
  -7   8   0     2630.97     2495.95     66.08 o 
  -6   8   0     2434.25     2418.84    113.89 o 
  -5   8   0     3181.54     3223.90    105.83 o 
  -4   8   0     4445.49     4443.42     88.65 o 
  -3   8   0     3183.53     3226.41     66.29 o 
  -2   8   0     2145.80     2064.51     54.97 o 
  -1   8   0     1242.24     1277.20     66.14 o 
   0   8   0       46.66       70.54      6.42 o 
   1   8   0       11.63       25.28     10.25 o 
   2   8   0     2091.80     2075.28     44.97 o 
   3   8   0     2261.80     2214.54     60.20 o 
   4   8   0     2697.56     2821.02     84.77 o 
   5   8   0     3092.10     3129.72     83.53 o 
  -7   9   0      209.16      204.48     15.47 o 
  -6   9   0       38.31       66.60      8.03 o 
  -5   9   0      470.06      471.93     19.90 o 
  -4   9   0     1694.41     1772.50     49.35 o 
  -3   9   0     1568.77     1634.51     46.40 o 
  -2   9   0     4281.90     4444.98    108.63 o 
  -1   9   0     4180.88     4133.95    148.57 o 
   0   9   0     3829.61     3832.39     94.50 o 
   1   9   0     4804.56     4539.45    109.99 o 
   2   9   0     3532.46     3575.82     73.13 o 
   3   9   0     2360.92     2371.52     64.51 o 
   4   9   0      464.49      477.93     23.02 o 
  -6  10   0     2214.04     2325.79    125.75 o 
  -5  10   0     2058.82     2236.17     89.42 o 
  -4  10   0     1764.50     1831.66     52.34 o 
  -3  10   0     1173.93     1207.36     37.87 o 
  -2  10   0      234.76      222.46     14.81 o 
  -1  10   0      139.52      141.39     12.17 o 
   0  10   0      816.94      767.91     27.01 o 
   1  10   0     1204.26     1184.63     36.87 o 
   2  10   0     1892.19     1958.92     78.24 o 
   3  10   0     2541.67     2555.34     69.81 o 
  -5  11   0      540.79      572.54     25.03 o 
  -4  11   0     1941.62     1993.83     60.55 o 
  -3  11   0     2211.75     2272.54     62.53 o 
  -2  11   0     2448.60     2495.68     67.17 o 
  -1  11   0     3468.46     3360.44     85.94 o 
   0  11   0     3254.93     3234.46     83.64 o 
   1  11   0     2597.86     2600.67     69.49 o 
  -3  12   0      244.41      226.87     17.45 o 
  -2  12   0      155.53      163.88     15.84 o 
   1 -12   1      944.05      967.50     33.92 o 
   2 -12   1       51.76       59.28     10.85 o 
   3 -12   1       10.68       18.16     10.54 o 
  -2 -11   1      747.52      709.79     40.99 o 
  -1 -11   1     2240.92     2250.80     60.92 o 
   0 -11   1     3053.53     3057.59     79.03 o 
   1 -11   1     2847.32     2913.48     88.49 o 
   2 -11   1     2896.20     2897.03     76.37 o 
   3 -11   1     3637.86     3759.39     95.75 o 
   4 -11   1     2420.32     2514.07     68.46 o 
   5 -11   1     1062.34     1154.59     38.19 o 
  -3 -10   1     3128.95     3137.25    115.50 o 
  -2 -10   1     2679.84     2578.14     69.86 o 
  -1 -10   1     2314.14     2239.90     59.94 o 
   0 -10   1      433.09      432.08     19.42 o 
   1 -10   1       25.15       45.59     22.82 o 
   2 -10   1        6.60       10.17      7.82 o 
   3 -10   1      547.10      562.35     22.72 o 
   4 -10   1     1318.79     1301.07     39.81 o 
   5 -10   1     1811.57     1764.30     41.52 o 
   6 -10   1     1561.40     1638.16     39.91 o 
  -4  -9   1      356.40      356.72     32.60 o 
  -3  -9   1     1946.33     2000.65     56.29 o 
  -2  -9   1     3248.70     3184.92     65.77 o 
  -1  -9   1     3819.65     3815.00    101.53 o 
   0  -9   1     4553.14     4444.04    108.00 o 
   1  -9   1     6805.83     6847.44    217.97 o 
   2  -9   1     6179.61     6091.28    165.80 o 
   3  -9   1     2931.88     2923.82     61.78 o 
   4  -9   1     1174.85     1208.55     30.25 o 
   5  -9   1      687.01      682.43     20.55 o 
   6  -9   1      157.24      137.02     10.19 o 
   7  -9   1       51.22       58.86     10.85 o 
  -5  -8   1     3679.16     3896.51    100.54 o 
  -4  -8   1     3654.63     3815.43     97.31 o 
  -3  -8   1     3893.95     4033.07    100.67 o 
  -2  -8   1     1388.79     1386.40     32.41 o 
  -1  -8   1      302.90      285.68     13.78 o 
   0  -8   1      256.17      274.35     14.45 o 
   1  -8   1      316.21      339.01     19.10 o 
   2  -8   1     1621.77     1678.82     38.33 o 
   3  -8   1     2805.69     2773.29     49.65 o 
   4  -8   1     3250.66     3246.92     66.94 o 
   5  -8   1     2627.66     2593.40     55.13 o 
   6  -8   1     2436.39     2391.57     94.73 o 
   7  -8   1     2721.20     2574.95     68.35 o 
  -6  -7   1       64.15       62.64     11.64 o 
  -5  -7   1     1140.98     1184.38     60.55 o 
  -4  -7   1     2423.88     2483.05     66.08 o 
  -3  -7   1     3939.54     3880.45     79.23 o 
  -2  -7   1     5112.33     5255.10    102.30 o 
  -1  -7   1     9964.57     9669.24    314.38 o 
   0  -7   1    12222.62    12089.48    197.91 o 
   1  -7   1     6131.92     6216.12    176.81 o 
   2  -7   1     3089.98     3235.40     66.06 o 
   3  -7   1     2077.07     2010.04     42.93 o 
   4  -7   1      798.98      769.32     24.61 o 
   5  -7   1        7.24       15.80      5.18 o 
   6  -7   1      173.13      180.86     13.97 o 
   7  -7   1      310.59      308.22     16.05 o 
   8  -7   1      522.72      484.63     21.71 o 
  -7  -6   1     3236.44     3384.84     89.32 o 
  -6  -6   1     3547.22     3714.03    170.93 o 
  -5  -6   1     4660.25     4760.13    116.97 o 
  -4  -6   1     2430.34     2364.50     61.75 o 
  -3  -6   1      948.87      920.08     28.05 o 
  -2  -6   1     1468.53     1562.20     34.85 o 
  -1  -6   1       31.00       41.70      5.34 o 
   0  -6   1     1276.95     1331.64     25.48 o 
   1  -6   1     3344.60     3206.18     55.34 o 
   2  -6   1     5662.03     5449.77    118.64 o 
   3  -6   1     4375.10     4397.53     86.08 o 
   4  -6   1     5035.50     4836.76     94.67 o 
   5  -6   1     6370.60     6276.42    148.21 o 
   6  -6   1     4400.94     4258.62    103.84 o 
   7  -6   1     2255.54     2008.76     54.19 o 
   8  -6   1     1013.88      910.01     30.58 o 
  -7  -5   1      399.55      378.89     19.47 o 
  -6  -5   1     1228.10     1301.97     39.52 o 
  -5  -5   1     2882.31     2931.39     74.87 o 
  -4  -5   1     3998.87     4237.84     84.11 o 
  -3  -5   1    10569.35    10584.46    186.48 o 
  -2  -5   1    16702.18    16469.59    266.42 o 
  -1  -5   1     9469.29     9117.26    171.78 o 
   0  -5   1     5943.42     5724.57     95.07 o 
   1  -5   1     4239.85     4098.32    112.80 o 
   2  -5   1     2725.29     2681.65     58.64 o 
   3  -5   1       33.72       38.44      4.23 o 
   4  -5   1       63.30      138.41      7.78 o 
   5  -5   1      161.81      168.19      8.34 o 
   6  -5   1      669.05      606.23     43.31 o 
   7  -5   1     1449.61     1309.04     37.77 o 
   8  -5   1     1486.09     1475.76     43.34 o 
  -8  -4   1     2551.46     2544.44    156.96 o 
  -7  -4   1     4041.68     3915.04    157.42 o 
  -6  -4   1     2621.47     2541.89     66.56 o 
  -5  -4   1     1535.61     1532.06     34.46 o 
  -4  -4   1     2886.92     3048.24     61.37 o 
  -3  -4   1       98.97      108.28      7.16 o 
  -2  -4   1      402.07      434.99     21.78 o 
  -1  -4   1     2566.84     2517.05     53.83 o 
   0  -4   1     7805.60     7361.73    131.95 o 
   1  -4   1     5910.37     6097.45     99.81 o 
   2  -4   1     7327.43     6929.26    169.51 o 
   3  -4   1    12375.99    12663.12    236.69 o 
   4  -4   1    10795.13    10927.20    250.44 o 
   5  -4   1     5703.86     5634.40    141.14 o 
   6  -4   1     3130.50     2990.52     74.58 o 
   7  -4   1     1313.03     1249.50     36.44 o 
   8  -4   1      590.25      563.68     22.28 o 
  -8  -3   1      409.63      435.33     22.82 o 
  -7  -3   1     1468.96     1494.84     36.18 o 
  -6  -3   1     2231.14     2316.45     53.61 o 
  -5  -3   1     7761.45     8026.04    153.94 o 
  -4  -3   1    14140.25    13965.05    262.80 o 
  -3  -3   1     9994.98     9511.61    234.65 o 
  -2  -3   1     8209.50     7660.58    191.19 o 
  -1  -3   1     5562.91     5660.95    140.90 o 
   0  -3   1     7374.14     6896.61    162.01 o 
   1  -3   1      130.76      156.96      5.48 o 
   2  -3   1       55.44      217.97     13.04 o 
   3  -3   1       13.39       41.59      7.39 o 
   4  -3   1      445.10      377.52      9.15 o 
   5  -3   1     1768.66     1731.76     36.84 o 
   6  -3   1     2447.73     2433.59     61.75 o 
   7  -3   1     3467.42     3298.95     82.42 o 
   8  -3   1     3524.43     3365.35     85.73 o 
  -8  -2   1     1997.10     2057.46     49.79 o 
  -7  -2   1     1617.45     1615.83     36.98 o 
  -6  -2   1     3062.24     2960.98     60.79 o 
  -5  -2   1      493.04      529.69     22.54 o 
  -4  -2   1        3.27       14.89      3.23 o 
  -3  -2   1     1200.00     1254.22     22.25 o 
  -2  -2   1     6543.32     6728.64    109.57 o 
  -1  -2   1     7016.43     7036.91    130.55 o 
   0  -2   1     4779.60     4703.27    182.39 o 
   1  -2   1    18864.80    18258.79    338.83 o 
   2  -2   1    23804.46    22306.61    850.91 o 
   3  -2   1    11450.56    11388.60    316.55 o 
   4  -2   1     7799.66     7586.56    133.78 o 
   5  -2   1     4253.08     4084.91     80.33 o 
   6  -2   1     2359.37     2382.48     66.02 o 
   7  -2   1      339.77      337.95     15.38 o 
   8  -2   1        8.27       11.69      7.16 o 
  -9  -1   1      535.58      542.32     21.03 o 
  -8  -1   1      877.45      929.16     25.09 o 
  -7  -1   1     4079.81     4275.31     85.88 o 
  -6  -1   1     7804.90     7758.89    148.75 o 
  -5  -1   1     7276.92     7200.10    137.64 o 
  -4  -1   1     7618.57     7849.79    148.75 o 
  -3  -1   1     6436.56     6618.07    125.13 o 
  -2  -1   1    10179.06    10474.92    168.90 o 
  -1  -1   1      485.61      522.00     13.53 o 
   0  -1   1     1509.33     1673.83     84.77 o 
   1  -1   1      861.84     1000.03     25.00 o 
   2  -1   1       15.51       47.95      6.05 o 
   3  -1   1     1064.82     1141.44     25.11 o 
   4  -1   1     2872.42     3034.25     51.59 o 
   5  -1   1     5479.22     5641.55    109.34 o 
   6  -1   1     7158.45     7397.30    146.31 o 
   7  -1   1     4197.59     4197.82    103.94 o 
   8  -1   1     2293.16     2260.37     60.43 o 
  -9   0   1     1248.83     1251.26     38.43 o 
  -8   0   1     2195.82     2181.68     48.12 o 
  -7   0   1      744.61      773.38     20.64 o 
  -6   0   1      271.21      266.53      9.97 o 
  -5   0   1      253.61      273.57      9.11 o 
  -4   0   1     2682.10     2628.44     52.06 o 
  -3   0   1     4547.95     4793.80    113.94 o 
  -2   0   1     2551.54     2620.27     83.83 o 
  -1   0   1    17259.24    15528.65    294.07 o 
   0   0   1    38959.85    30380.18   1318.92 o 
   1   0   1    17826.24    16941.64   1154.58 o 
   2   0   1    15887.31    15740.61    253.35 o 
   3   0   1     9365.52     9259.17    181.91 o 
   4   0   1     7335.64     7664.33    145.69 o 
   5   0   1     2069.40     2071.23     43.59 o 
   6   0   1       52.04       61.03      6.09 o 
   7   0   1       44.74       49.21      8.96 o 
   8   0   1      130.64      161.99     10.88 o 
  -9   1   1     1622.85     1677.66     47.96 o 
  -8   1   1     3260.53     3359.31     69.59 o 
  -7   1   1     3976.22     3905.86     68.47 o 
  -6   1   1     4953.79     5063.83     98.81 o 
  -5   1   1     5774.56     5582.64    134.69 o 
  -4   1   1     7697.59     7649.60    142.06 o 
  -3   1   1     1461.00     1565.53     26.49 o 
  -2   1   1     4888.10     5212.34     84.21 o 
  -1   1   1     2455.60     2723.67     88.49 o 
   0   1   1      460.11      543.69     11.46 o 
   1   1   1       38.10      386.04     22.36 o 
   2   1   1     1971.03     2063.96     34.84 o 
   3   1   1     6607.86     6669.68    154.99 o 
   4   1   1    12026.89    12209.96    251.54 o 
   5   1   1     7139.32     7307.56    141.00 o 
   6   1   1     4460.80     4458.53     89.39 o 
   7   1   1     2289.34     2337.49     76.09 o 
   8   1   1     1214.48     1257.73    102.46 o 
  -9   2   1      669.53      672.04     25.30 o 
  -8   2   1      443.52      441.52     18.41 o 
  -7   2   1        0.58        3.51      5.57 o 
  -6   2   1      580.64      523.38     12.79 o 
  -5   2   1     1828.06     2001.77     40.99 o 
  -4   2   1     1646.60     1528.11     26.73 o 
  -3   2   1     8933.29     8822.20    142.84 o 
  -2   2   1    29720.18    29054.78   1159.70 o 
  -1   2   1    15916.81    15761.15    251.04 o 
   0   2   1    20274.40    19395.01    432.83 o 
   1   2   1    12787.78    12640.22    240.78 o 
   2   2   1    16614.50    17103.02    275.45 o 
   3   2   1     6412.00     6319.00    103.95 o 
   4   2   1      494.21      475.58     15.47 o 
   5   2   1      527.39      520.54     20.96 o 
   6   2   1       25.42       45.93      7.75 o 
   7   2   1      951.02      908.55     59.62 o 
   8   2   1     1268.37     1295.88    135.53 o 
  -9   3   1     1699.11     1683.83     48.33 o 
  -8   3   1     2459.51     2380.03     62.12 o 
  -7   3   1     3587.10     3376.48     83.16 o 
  -6   3   1     4764.79     4615.86     90.22 o 
  -5   3   1     2212.82     2282.89     39.53 o 
  -4   3   1     5661.91     5843.61    109.63 o 
  -3   3   1     2740.30     2901.26     55.88 o 
  -2   3   1     1157.94     1248.62     35.24 o 
  -1   3   1      168.55      434.40     44.25 o 
   0   3   1      644.48      688.02     14.22 o 
   1   3   1     5220.88     5353.15     92.37 o 
   2   3   1    14534.35    15406.14    248.70 o 
   3   3   1     8763.28     8987.53    146.79 o 
   4   3   1     6647.32     6574.25    232.33 o 
   5   3   1     3992.77     3951.20     97.44 o 
   6   3   1     2383.74     2486.85     65.78 o 
   7   3   1     2944.23     2987.47    192.35 o 
  -9   4   1       56.89       56.70      9.81 o 
  -8   4   1       51.54       56.28      8.56 o 
  -7   4   1      537.22      519.40     19.07 o 
  -6   4   1      416.12      490.38     80.11 o 
  -5   4   1     3583.61     3573.69     69.81 o 
  -4   4   1    13622.45    14031.11    262.31 o 
  -3   4   1     9309.47     9028.49    314.46 o 
  -2   4   1    13755.70    13065.78    399.77 o 
  -1   4   1    12249.79    11528.40    382.82 o 
   0   4   1    20034.70    19462.61    313.66 o 
   1   4   1    10387.44    10647.48    173.02 o 
   2   4   1     1452.56     1380.56     25.17 o 
   3   4   1     1782.39     1911.09     39.60 o 
   4   4   1       38.06       45.64      8.38 o 
   5   4   1      732.56      740.57     25.28 o 
   6   4   1     1557.56     1575.63     46.42 o 
   7   4   1     1989.46     2104.53     83.37 o 
  -9   5   1     1753.58     1642.99     47.72 o 
  -8   5   1     2344.80     2253.23    108.05 o 
  -7   5   1     1799.17     1729.92     50.77 o 
  -6   5   1     4101.15     3981.90     96.00 o 
  -5   5   1     2220.76     2172.78     54.26 o 
  -4   5   1     1274.81     1294.16     28.08 o 
  -3   5   1      321.86      425.41      9.80 o 
  -2   5   1       86.88      103.63      4.74 o 
  -1   5   1     2014.68     2093.99     65.07 o 
   0   5   1    10824.51    10811.01    175.95 o 
   1   5   1     7136.61     7207.27    136.33 o 
   2   5   1     7244.64     7445.39    141.13 o 
   3   5   1     5082.19     5200.74    100.77 o 
   4   5   1     3604.93     3733.39     92.91 o 
   5   5   1     5149.39     5013.21    130.41 o 
   6   5   1     2521.06     2573.78     89.89 o 
  -9   6   1       90.65       74.29     10.85 o 
  -8   6   1       29.99       44.75      8.56 o 
  -7   6   1     1102.76     1090.97     71.72 o 
  -6   6   1     5242.92     5084.71    121.66 o 
  -5   6   1     4587.38     4640.26     90.96 o 
  -4   6   1     7158.20     7220.68    137.91 o 
  -3   6   1     7957.29     7829.49    148.84 o 
  -2   6   1    14041.40    14255.73    231.91 o 
  -1   6   1     9112.59     9444.02    257.60 o 
   0   6   1     2459.29     2269.39     56.97 o 
   1   6   1     2939.75     2939.97     64.72 o 
   2   6   1      348.59      393.09     14.93 o 
   3   6   1      239.60      281.89     14.45 o 
   4   6   1     1387.83     1383.64     41.35 o 
   5   6   1     2052.43     2080.37     58.34 o 
   6   6   1     1928.83     1975.56     57.12 o 
  -8   7   1     2327.82     2238.05     60.20 o 
  -7   7   1     1455.91     1409.70     47.51 o 
  -6   7   1     1031.28      961.81     28.96 o 
  -5   7   1      451.77      472.13     15.56 o 
  -4   7   1       14.31       22.38      4.60 o 
  -3   7   1      524.13      557.26     15.69 o 
  -2   7   1     4909.02     5097.49    121.15 o 
  -1   7   1     3908.45     3899.93     76.89 o 
   0   7   1     5605.20     5403.21    127.42 o 
   1   7   1     4479.20     4363.33     86.02 o 
   2   7   1     4095.15     4017.39     79.90 o 
   3   7   1     6567.96     6722.13    160.21 o 
   4   7   1     3902.78     3907.44    109.45 o 
   5   7   1     1278.00     1404.40     45.18 o 
  -8   8   1     1753.98     1700.11     49.04 o 
  -7   8   1     1835.00     1795.32     50.01 o 
  -6   8   1     3051.49     3090.22     74.32 o 
  -5   8   1     3915.72     4066.64     81.87 o 
  -4   8   1     7672.97     7936.70    152.63 o 
  -3   8   1     5624.34     5655.23    134.95 o 
  -2   8   1     2580.15     2520.69     64.86 o 
  -1   8   1     2914.58     2918.30     73.42 o 
   0   8   1      832.61      859.30     27.64 o 
   1   8   1        1.37       12.22      6.17 o 
   2   8   1      771.56      745.37     20.93 o 
   3   8   1     1423.19     1377.73     41.48 o 
   4   8   1     1720.10     1686.78     50.01 o 
  -7   9   1      413.53      397.24     18.76 o 
  -6   9   1      119.44      118.51      9.46 o 
  -5   9   1       83.12       86.95      8.60 o 
  -4   9   1     1520.36     1547.23     44.43 o 
  -3   9   1     1541.57     1527.49     64.27 o 
  -2   9   1     3070.96     2897.67     74.08 o 
  -1   9   1     2844.09     2772.86     71.13 o 
   0   9   1     3419.88     3497.59     87.59 o 
   1   9   1     6095.08     5824.36    113.99 o 
   2   9   1     4485.43     4391.59     88.36 o 
   3   9   1     2041.01     2147.46     60.24 o 
  -6  10   1     3533.98     3694.39     76.32 o 
  -5  10   1     2873.95     3051.96     79.67 o 
  -4  10   1     1870.73     1948.58     54.97 o 
  -3  10   1     2101.85     2121.79     58.27 o 
  -2  10   1     1052.04     1044.76     36.33 o 
  -1  10   1      124.25      150.26     12.83 o 
   0  10   1      205.24      225.95     15.38 o 
   1  10   1      590.62      590.14     24.22 o 
   2  10   1     1085.75     1072.19     35.23 o 
  -5  11   1      451.64      481.62     23.05 o 
  -4  11   1     1249.33     1244.30     39.81 o 
  -3  11   1     1366.27     1342.50     42.14 o 
  -2  11   1     2131.42     2099.45     78.71 o 
  -1  11   1     4143.20     4108.67    103.04 o 
   0  11   1     3877.54     3836.64     96.82 o 
   1  11   1     2269.03     2283.48     62.24 o 
   0 -12   2     2103.04     2107.99     58.93 o 
   1 -12   2      698.75      742.49     42.38 o 
   2 -12   2      318.71      303.61     18.10 o 
  -2 -11   2      455.07      447.33     28.41 o 
  -1 -11   2     1364.09     1456.04     43.47 o 
   0 -11   2     2887.22     2951.61     76.71 o 
   1 -11   2     2255.49     2217.45     60.90 o 
   2 -11   2     5244.50     5306.81    129.98 o 
   3 -11   2     4422.00     4529.01    112.89 o 
   4 -11   2     2052.27     2085.32     58.88 o 
   5 -11   2     1286.45     1381.46     43.11 o 
  -3 -10   2     3642.84     3540.58    126.68 o 
  -2 -10   2     3854.87     3915.70     97.48 o 
  -1 -10   2     1629.46     1673.43     47.42 o 
   0 -10   2     1072.05     1134.63     35.55 o 
   1 -10   2      965.76     1028.21     65.20 o 
   2 -10   2      132.22      145.31     13.49 o 
   3 -10   2      135.70      156.87     11.44 o 
   4 -10   2      710.05      694.86     22.17 o 
   5 -10   2     1184.96     1168.08     30.69 o 
   6 -10   2     1290.07     1301.75     33.59 o 
  -5  -9   2      199.56      265.15     19.36 o 
  -4  -9   2      148.26      163.20     33.07 o 
  -3  -9   2     1062.16     1107.90     36.33 o 
  -2  -9   2     3316.97     3221.06     91.29 o 
  -1  -9   2     2897.05     2787.80     71.13 o 
   0  -9   2     8403.96     8469.36    197.17 o 
   1  -9   2     7733.70     7949.89    186.28 o 
   2  -9   2     4886.89     4977.47    100.05 o 
   3  -9   2     3340.29     3441.70     71.95 o 
   4  -9   2     1552.03     1551.85     40.40 o 
   5  -9   2     1324.28     1253.80     31.62 o 
   6  -9   2      204.80      195.58     14.06 o 
  -5  -8   2     3998.63     4219.08    107.14 o 
  -4  -8   2     5163.00     5399.64    182.11 o 
  -3  -8   2     2710.10     2780.39     75.45 o 
  -2  -8   2     2369.82     2346.43     60.60 o 
  -1  -8   2     2472.53     2441.29     62.88 o 
   0  -8   2        6.73       26.22      5.87 o 
   1  -8   2        7.76       23.78      5.87 o 
   2  -8   2      583.34      606.97     18.33 o 
   3  -8   2     1501.59     1468.02     34.47 o 
   4  -8   2     2240.99     2176.54     47.74 o 
   5  -8   2     2451.73     2403.80     52.01 o 
   6  -8   2     2824.72     2579.67     67.98 o 
   7  -8   2     2377.90     2146.54     59.10 o 
  -6  -7   2        0.24        7.72      8.94 o 
  -5  -7   2      502.67      523.68     22.55 o 
  -4  -7   2     2646.08     2668.51     69.37 o 
  -3  -7   2     2775.03     2734.81     83.00 o 
  -2  -7   2    10225.92    10105.03    166.51 o 
  -1  -7   2    10386.94    10362.96    170.57 o 
   0  -7   2     8990.85     8778.48    167.78 o 
   1  -7   2     6486.67     6780.62    190.87 o 
   2  -7   2     3438.42     3461.18     59.84 o 
   3  -7   2     3804.16     3811.31     76.59 o 
   4  -7   2     1082.01     1060.58     29.73 o 
   5  -7   2      422.02      449.17     14.92 o 
   6  -7   2        3.83        0.51      6.49 o 
   7  -7   2      138.99      139.56     15.37 o 
  -7  -6   2     3308.33     3324.47    120.16 o 
  -6  -6   2     4963.06     5118.89    125.84 o 
  -5  -6   2     3328.32     3562.69    132.27 o 
  -4  -6   2     3577.29     3612.52     72.88 o 
  -3  -6   2     4205.41     4097.68     69.81 o 
  -2  -6   2      413.23      428.72     22.79 o 
  -1  -6   2      529.60      579.89     13.49 o 
   0  -6   2      157.38      198.05      7.13 o 
   1  -6   2     1183.09     1214.83     28.02 o 
   2  -6   2     2944.05     3105.57     67.40 o 
   3  -6   2     3730.75     3639.19     90.86 o 
   4  -6   2     6082.16     5837.37    112.93 o 
   5  -6   2     5664.25     5221.44    124.81 o 
   6  -6   2     2536.55     2379.60     62.03 o 
   7  -6   2     2142.74     2059.88     56.08 o 
   8  -6   2     1014.64      959.88     45.64 o 
  -7  -5   2       98.91      113.86     27.48 o 
  -6  -5   2     1338.67     1324.72     45.64 o 
  -5  -5   2     1885.66     1817.65     52.40 o 
  -4  -5   2     8343.47     8250.58    157.91 o 
  -3  -5   2    10076.15    10295.36    168.33 o 
  -2  -5   2    11579.44    11993.09    280.06 o 
  -1  -5   2     9534.20     9022.06    170.29 o 
   0  -5   2     5594.18     5464.58    136.87 o 
   1  -5   2     8229.57     8407.50    137.67 o 
   2  -5   2     3754.47     3832.30     79.66 o 
   3  -5   2     2464.55     2434.25     49.35 o 
   4  -5   2       48.22       58.43      7.08 o 
   5  -5   2       28.13       31.86      5.32 o 
   6  -5   2      611.78      566.60     20.55 o 
   7  -5   2     1187.38     1088.30     34.08 o 
   8  -5   2     1144.06     1059.05     34.46 o 
  -8  -4   2     3495.51     3588.16    175.12 o 
  -7  -4   2     3046.40     3044.32     64.01 o 
  -6  -4   2     3710.99     3622.27     73.90 o 
  -5  -4   2     4940.68     4765.56     93.75 o 
  -4  -4   2     1609.89     1537.52     33.20 o 
  -3  -4   2     1698.82     1929.73     34.16 o 
  -2  -4   2       29.39       60.79      4.59 o 
  -1  -4   2      384.59      389.45     10.57 o 
   0  -4   2     2630.88     2573.34     44.15 o 
   1  -4   2     3796.05     3662.79     71.17 o 
   2  -4   2    11394.82    11072.42    207.47 o 
   3  -4   2    11365.25    11456.30    214.63 o 
   4  -4   2     5363.10     5077.23    119.90 o 
   5  -4   2     5518.36     5400.71    128.11 o 
   6  -4   2     2801.86     2690.26     67.98 o 
   7  -4   2     2122.45     1979.23     53.82 o 
   8  -4   2      539.04      578.72     23.60 o 
  -8  -3   2      396.76      402.87     15.30 o 
  -7  -3   2      850.28      849.83     26.86 o 
  -6  -3   2     4342.68     4307.40     85.88 o 
  -5  -3   2     6830.72     7066.14    135.86 o 
  -4  -3   2    10381.52    10701.55    202.09 o 
  -3  -3   2     9754.71     9235.66    150.49 o 
  -2  -3   2     6836.37     6573.87    125.99 o 
  -1  -3   2    12353.60    12590.93    292.65 o 
   0  -3   2     9017.55     8465.27    265.24 o 
   1  -3   2     8138.79     8024.16    157.04 o 
   2  -3   2      441.84      459.06     11.56 o 
   3  -3   2      120.34      114.81      5.16 o 
   4  -3   2      684.70      697.95     16.74 o 
   5  -3   2     1758.25     1635.69     42.96 o 
   6  -3   2     2061.60     1910.27     50.23 o 
   7  -3   2     2419.97     2338.10     61.65 o 
   8  -3   2     1902.23     1905.80     72.19 o 
  -9  -2   2     2078.04     2165.66     59.05 o 
  -8  -2   2     2734.40     2707.27     58.26 o 
  -7  -2   2     4230.17     4202.47     84.43 o 
  -6  -2   2     2380.67     2400.90     55.88 o 
  -5  -2   2     2419.46     2478.81     50.44 o 
  -4  -2   2      516.75      555.15     14.04 o 
  -3  -2   2       12.39       30.37      3.39 o 
  -2  -2   2     1420.72     1391.06     34.23 o 
  -1  -2   2     2306.52     2435.02     59.69 o 
   0  -2   2    18367.63    16195.36    495.29 o 
   1  -2   2    17331.75    16496.40    344.73 o 
   2  -2   2     8206.34     8025.20    150.54 o 
   3  -2   2    11661.40    12162.38    220.91 o 
   4  -2   2     6321.95     6404.98    105.93 o 
   5  -2   2     6153.24     5812.84    112.90 o 
   6  -2   2     1962.83     1979.31     51.83 o 
   7  -2   2      352.10      346.59     35.40 o 
   8  -2   2      139.23      128.19     12.31 o 
  -9  -1   2      230.91      253.60     13.12 o 
  -8  -1   2     1558.02     1615.08     37.49 o 
  -7  -1   2     3369.44     3449.06     70.13 o 
  -6  -1   2     6415.15     6324.06    122.06 o 
  -5  -1   2     6797.76     6947.71    132.80 o 
  -4  -1   2     6452.21     6507.93    123.51 o 
  -3  -1   2    11688.83    11685.52    220.77 o 
  -2  -1   2    13702.39    13367.01    326.21 o 
  -1  -1   2    14508.85    13999.21    426.44 o 
   0  -1   2     1947.75     2021.54     37.96 o 
   1  -1   2     1008.40     1050.18     18.22 o 
   2  -1   2      634.19      673.67     15.15 o 
   3  -1   2     1965.43     1902.49     33.21 o 
   4  -1   2     3147.55     2848.85     62.12 o 
   5  -1   2     4137.51     3939.33    110.64 o 
   6  -1   2     3195.80     3314.94     68.46 o 
   7  -1   2     4036.07     3911.24     96.87 o 
   8  -1   2     2103.26     2147.53     67.53 o 
  -9   0   2     2759.38     2906.54     62.58 o 
  -8   0   2     2170.02     2247.14     48.82 o 
  -7   0   2     2117.74     2064.28     44.35 o 
  -6   0   2      931.58      845.60     20.71 o 
  -5   0   2       48.05       66.09      6.52 o 
  -4   0   2      356.67      375.74      7.84 o 
  -3   0   2     1008.17      974.85     20.18 o 
  -2   0   2    15096.63    14060.60    322.74 o 
  -1   0   2    16430.56    15209.29    925.90 o 
   0   0   2     8020.64     8151.73    149.75 o 
   1   0   2    19783.86    20209.24    703.74 o 
   2   0   2    11217.10    11344.59    289.15 o 
   3   0   2    14258.23    14539.21    279.36 o 
   4   0   2     5194.03     5285.73    127.01 o 
   5   0   2     1432.63     1405.17     33.71 o 
   6   0   2      653.77      667.21     23.99 o 
   7   0   2      173.12      190.41     11.06 o 
   8   0   2       58.43       65.90     10.25 o 
  -9   1   2     1265.67     1362.49     33.44 o 
  -8   1   2     2792.63     2778.03     58.52 o 
  -7   1   2     3763.83     3814.05     76.60 o 
  -6   1   2     4396.50     4417.93     86.62 o 
  -5   1   2     7932.71     7983.67    151.60 o 
  -4   1   2    11820.29    12235.35    232.94 o 
  -3   1   2    13677.48    13553.23    218.21 o 
  -1   1   2     2578.44     2597.56     72.10 o 
   0   1   2      241.23      281.08     12.44 o 
   1   1   2     1098.23     1187.36     24.15 o 
   2   1   2     3448.16     3568.63     59.42 o 
   3   1   2     5101.06     5162.57     98.08 o 
   4   1   2     4249.97     4283.50    156.02 o 
   5   1   2     6623.42     6328.31    123.43 o 
   6   1   2     3762.06     3803.05     77.89 o 
   7   1   2     1896.95     1978.06     62.41 o 
  -9   2   2     1424.81     1350.51     40.11 o 
  -8   2   2      840.06      795.61     18.82 o 
  -7   2   2      177.00      196.19      9.11 o 
  -6   2   2       11.64       27.62      6.00 o 
  -5   2   2      309.36      265.93      6.80 o 
  -4   2   2     5700.85     5854.82     95.84 o 
  -3   2   2     8460.54     8731.63    198.88 o 
  -2   2   2     7436.03     7178.93    133.11 o 
  -1   2   2    18802.04    17969.92    333.41 o 
   0   2   2    13992.85    14010.02    405.19 o 
   1   2   2    22432.19    21875.84    533.76 o 
   2   2   2     9885.20    10568.00    171.44 o 
   3   2   2     3583.51     3572.81     60.42 o 
   4   2   2     1877.24     1836.12     39.44 o 
   5   2   2      916.45      874.22     28.19 o 
   6   2   2        0.44       15.49     14.44 o 
   7   2   2      239.33      252.86     15.65 o 
  -9   3   2     1650.12     1689.40     47.67 o 
  -8   3   2     2183.66     2203.09     57.86 o 
  -7   3   2     4316.30     4274.37     73.95 o 
  -6   3   2     6909.21     6939.97    132.82 o 
  -5   3   2     8235.16     7878.78    128.89 o 
  -4   3   2     3744.06     3765.09     62.70 o 
  -3   3   2     3489.95     3524.83     67.33 o 
  -2   3   2      122.53      126.55     12.58 o 
  -1   3   2       96.63      111.88      3.90 o 
   0   3   2     1905.77     1981.67     86.19 o 
   1   3   2     3617.22     3742.19     99.36 o 
   2   3   2     4302.97     4218.03    100.97 o 
   3   3   2     8019.38     7915.58    130.13 o 
   4   3   2     5048.12     4907.61    117.83 o 
   5   3   2     3118.66     3094.23     78.74 o 
   6   3   2     2204.59     2300.98     68.00 o 
   7   3   2     2675.92     2726.97    134.60 o 
  -9   4   2      231.35      245.53     25.15 o 
  -8   4   2       30.43       46.41      9.78 o 
  -7   4   2       35.14       34.20      6.23 o 
  -6   4   2     1464.20     1485.36     39.45 o 
  -5   4   2     3013.52     3178.76     54.09 o 
  -4   4   2     4655.16     4495.89     74.70 o 
  -3   4   2    10018.65    10392.84    169.04 o 
  -2   4   2    11104.44    11335.22    211.54 o 
  -1   4   2    19755.40    19045.38    306.80 o 
   0   4   2    12795.87    13326.07    408.97 o 
   1   4   2     5809.19     5936.03    112.31 o 
   2   4   2     3539.03     3658.83     71.42 o 
   3   4   2     2414.62     2364.75     48.19 o 
   4   4   2      100.90      101.42      9.13 o 
   5   4   2       70.21       67.33      9.30 o 
   6   4   2      279.34      294.23     34.46 o 
  -9   5   2     1933.68     1926.38     53.61 o 
  -8   5   2     3205.92     3118.13     78.91 o 
  -7   5   2     3998.38     3766.03     92.40 o 
  -6   5   2     2985.16     2907.19     71.71 o 
  -5   5   2     2757.19     2724.65     66.79 o 
  -4   5   2      796.47      741.51     19.63 o 
  -3   5   2      127.62      149.39      5.37 o 
  -2   5   2      271.43      235.23      6.83 o 
  -1   5   2     1278.41     1415.55     29.91 o 
   0   5   2     2692.93     2679.50     53.40 o 
   1   5   2     6533.90     6712.70    127.55 o 
   2   5   2     5071.07     5267.73    101.52 o 
   3   5   2     3844.90     3941.67     96.58 o 
   4   5   2     2897.06     2950.72     75.82 o 
   5   5   2     4490.55     4482.17    111.32 o 
   6   5   2     2448.95     2501.04    124.82 o 
  -9   6   2        1.43        2.47      7.55 o 
  -8   6   2      224.09      250.51     14.15 o 
  -7   6   2      832.38      817.60     53.56 o 
  -6   6   2     1708.82     1717.90     45.74 o 
  -5   6   2     4329.28     4318.67     84.91 o 
  -4   6   2     6166.37     6129.40    176.03 o 
  -3   6   2    11204.74    10784.11    297.45 o 
  -2   6   2    10684.36    10358.45    314.04 o 
  -1   6   2     6316.05     5990.31    201.67 o 
   0   6   2     4082.34     4048.81     79.39 o 
   1   6   2     3818.63     3712.88     73.46 o 
   2   6   2      447.21      510.07     29.11 o 
   3   6   2       12.75       17.57     12.58 o 
   4   6   2       65.79       69.77     10.29 o 
   5   6   2      772.27      778.31     28.78 o 
  -8   7   2     1706.92     1681.09     47.72 o 
  -7   7   2     1668.02     1626.35     66.14 o 
  -6   7   2      960.46      893.02     22.89 o 
  -5   7   2      464.29      477.55     14.98 o 
  -4   7   2       35.77       52.78      4.83 o 
  -3   7   2      143.12      229.15     13.17 o 
  -2   7   2     1024.77     1044.22     25.07 o 
  -1   7   2     3455.24     3230.21    108.05 o 
   0   7   2     3976.90     3850.71     76.53 o 
   1   7   2     3394.74     3351.41     67.73 o 
   2   7   2     2889.50     3040.55    105.87 o 
   3   7   2     5618.03     5757.12    139.17 o 
   4   7   2     3554.74     3583.92     92.04 o 
   5   7   2     1749.04     1787.70     52.95 o 
  -8   8   2      472.04      495.55     21.74 o 
  -7   8   2     1540.55     1602.38     45.43 o 
  -6   8   2     2601.33     2702.23     57.33 o 
  -5   8   2     5039.52     5095.91    122.73 o 
  -4   8   2     6417.43     6285.70    149.10 o 
  -3   8   2     4601.01     4499.57    109.59 o 
  -2   8   2     3461.76     3541.32     87.88 o 
  -1   8   2     3883.87     3792.10    108.98 o 
   0   8   2      853.68      901.18     23.30 o 
   1   8   2      242.66      215.63     10.65 o 
   2   8   2        6.53       13.35      7.83 o 
   3   8   2      410.95      399.17     19.76 o 
   4   8   2      434.24      417.86     22.06 o 
  -7   9   2      486.24      494.62     30.74 o 
  -6   9   2      267.01      273.41     16.79 o 
  -5   9   2        6.96       70.19     10.54 o 
  -4   9   2      239.65      242.07     14.81 o 
  -3   9   2     1262.60     1268.78     38.49 o 
  -2   9   2     2295.32     2422.37     64.20 o 
  -1   9   2     2175.49     2138.50     74.52 o 
   0   9   2     2209.44     2144.46     46.78 o 
   1   9   2     5102.69     4806.11     95.89 o 
   2   9   2     3836.44     3816.96     96.45 o 
   3   9   2     2369.01     2398.66     66.17 o 
  -6  10   2     3097.13     3406.14    132.74 o 
  -5  10   2     2516.75     2696.32     72.42 o 
  -4  10   2     2349.86     2423.16    157.89 o 
  -3  10   2     2804.12     2856.39    140.65 o 
  -2  10   2      994.59      987.32     32.60 o 
  -1  10   2      527.44      516.42     21.74 o 
   0  10   2      112.83      109.04     12.17 o 
   1  10   2       98.52       86.76     11.51 o 
   2  10   2      174.46      163.13     20.03 o 
  -5  11   2      323.19      334.99     20.49 o 
  -4  11   2      954.74     1010.46     34.89 o 
  -3  11   2     1044.66      978.53     37.73 o 
  -2  11   2     1293.79     1248.94     48.90 o 
  -1  11   2     3429.24     3420.52     88.23 o 
   0  11   2     3119.44     2944.87    102.93 o 
   0 -12   3     1773.26     1754.64     51.32 o 
   1 -12   3      603.15      620.91     26.01 o 
   2 -12   3     1007.08      936.37     45.64 o 
  -2 -11   3       24.84       26.21      9.81 o 
  -1 -11   3      449.83      488.28     31.67 o 
   0 -11   3     1532.05     1595.20     46.75 o 
   1 -11   3     1504.03     1559.33     46.64 o 
   2 -11   3     4479.02     4589.90    114.46 o 
   3 -11   3     4501.23     4587.16    118.30 o 
   4 -11   3     2512.00     2573.22     58.48 o 
  -4 -10   3     3673.92     3725.95    133.20 o 
  -3 -10   3     3626.11     3455.81    123.89 o 
  -2 -10   3     2990.70     2946.43     76.07 o 
  -1 -10   3     1212.59     1273.11     39.19 o 
   0 -10   3     2823.49     2865.79     74.65 o 
   1 -10   3     2573.76     2727.02     71.94 o 
   2 -10   3      161.88      164.22     11.75 o 
   3 -10   3       18.11       25.52      7.67 o 
   4 -10   3      500.83      471.97     17.48 o 
   5 -10   3      673.76      667.35     22.17 o 
  -5  -9   3      354.28      390.85     21.71 o 
  -4  -9   3       28.91       41.02     10.19 o 
  -3  -9   3      216.06      194.68     20.49 o 
  -2  -9   3     1453.85     1451.60     62.88 o 
  -1  -9   3     1495.48     1435.76     41.79 o 
   0  -9   3     7210.04     7549.09    146.82 o 
   1  -9   3     8128.88     8312.09    161.29 o 
   2  -9   3     5485.97     5614.53    112.18 o 
   3  -9   3     3538.39     3586.80     63.85 o 
   4  -9   3     3272.36     3328.86     85.56 o 
   5  -9   3     2064.86     2091.05     49.15 o 
   6  -9   3      280.73      272.53     17.22 o 
  -6  -8   3     3304.80     3381.88    117.83 o 
  -5  -8   3     3839.22     3932.80    100.25 o 
  -4  -8   3     3844.85     3892.30     97.68 o 
  -3  -8   3     1771.19     1832.11     44.60 o 
  -2  -8   3     5648.34     5600.87    128.26 o 
  -1  -8   3     6198.77     6199.98    121.08 o 
   0  -8   3      891.45      912.34     33.06 o 
   1  -8   3      123.77      148.46      9.79 o 
   2  -8   3      468.62      451.25     15.69 o 
   3  -8   3      731.21      726.11     22.72 o 
   4  -8   3     2656.36     2535.67     54.81 o 
   5  -8   3     2762.04     2710.92    108.31 o 
   6  -8   3     1741.02     1677.52     48.41 o 
   7  -8   3     1672.44     1523.24     45.75 o 
  -6  -7   3      240.42      259.19     16.97 o 
  -5  -7   3       33.30       34.86      8.87 o 
  -4  -7   3      868.23      909.09     29.55 o 
  -3  -7   3      931.98      924.80     20.25 o 
  -2  -7   3     9033.81     8830.79    168.51 o 
  -1  -7   3    11352.64    11100.50    182.53 o 
   0  -7   3     9758.75     9916.06    188.86 o 
   1  -7   3     7330.56     7185.96    139.21 o 
   2  -7   3     7562.20     7502.23    144.73 o 
   3  -7   3     5807.79     5881.34    115.03 o 
   4  -7   3     1103.89     1074.34     57.60 o 
   5  -7   3      784.03      758.68     21.18 o 
   6  -7   3      158.49      166.17     21.42 o 
   7  -7   3       22.22       32.85     16.77 o 
  -7  -6   3     3146.28     3033.06    163.48 o 
  -6  -6   3     3684.68     3697.07    133.20 o 
  -5  -6   3     1896.86     1929.41     42.58 o 
  -4  -6   3     7886.53     8056.54    190.98 o 
  -3  -6   3    10080.67     9890.85    162.62 o 
  -2  -6   3     2579.38     2619.38     53.37 o 
  -1  -6   3     1191.92     1201.90     28.77 o 
   0  -6   3      250.32      253.98      9.95 o 
   1  -6   3      378.05      425.84     18.02 o 
   2  -6   3     4278.24     4176.34    106.16 o 
   3  -6   3     4746.50     4692.16     92.11 o 
   4  -6   3     3064.73     2949.77     60.41 o 
   5  -6   3     3577.00     3277.65     81.67 o 
   6  -6   3     2462.08     2300.60     60.99 o 
   7  -6   3     1794.65     1651.95     52.63 o 
  -8  -5   3      478.39      437.59     20.80 o 
  -7  -5   3        8.39       18.10      7.38 o 
  -6  -5   3      265.31      268.12     23.97 o 
  -5  -5   3      334.12      347.65     23.88 o 
  -4  -5   3     7707.24     7501.74    144.07 o 
  -3  -5   3    10947.53    11244.63    183.66 o 
  -2  -5   3    12966.95    12783.95    243.73 o 
  -1  -5   3    10767.55    10092.98    301.37 o 
   0  -5   3    14432.79    14349.19    273.09 o 
   1  -5   3    13188.76    13665.09    264.46 o 
   2  -5   3     2921.81     2681.92     69.34 o 
   3  -5   3     2963.02     2952.19     59.48 o 
   4  -5   3      787.52      805.09     20.08 o 
   5  -5   3       11.68       24.09      6.99 o 
   6  -5   3      179.16      159.62     15.37 o 
   7  -5   3      817.45      715.93     26.12 o 
  -8  -4   3     2639.00     2522.14     55.18 o 
  -7  -4   3     1522.82     1526.26     35.69 o 
  -6  -4   3     7650.39     7494.89    145.15 o 
  -5  -4   3    10640.90    10426.61    198.16 o 
  -4  -4   3     4314.21     4318.62     72.76 o 
  -3  -4   3     3123.83     3217.18     64.33 o 
  -1  -4   3       24.90       30.98      3.79 o 
   0  -4   3     5429.81     5540.93    144.38 o 
   1  -4   3     6290.96     6383.51    116.70 o 
   2  -4   3     4058.93     4253.62     82.44 o 
   3  -4   3     6021.39     5609.71    107.52 o 
   4  -4   3     4574.67     4366.26    104.71 o 
   5  -4   3     4152.48     3997.12     97.16 o 
   6  -4   3     3629.24     3422.12     96.87 o 
   7  -4   3     2280.79     2128.84     57.95 o 
  -8  -3   3       12.94       18.65      6.81 o 
  -7  -3   3       46.82       42.68      6.09 o 
  -6  -3   3     4045.00     3991.32     79.79 o 
  -5  -3   3     6805.48     6943.24    133.50 o 
  -4  -3   3    11188.73    11362.42    216.64 o 
  -3  -3   3    10669.42    10468.09    249.42 o 
  -2  -3   3    19560.68    19220.03    580.41 o 
  -1  -3   3    22505.01    21570.36    400.89 o 
   0  -3   3     4908.32     4877.76     91.17 o 
   1  -3   3     7988.17     8085.94    149.75 o 
   2  -3   3     2346.02     2527.06     43.07 o 
   3  -3   3      359.57      362.01     10.04 o 
   4  -3   3       68.24       89.57     10.29 o 
   5  -3   3     1028.42     1003.21     29.70 o 
   6  -3   3     1261.01     1208.02     35.28 o 
   7  -3   3     1219.45     1188.95     46.11 o 
   8  -3   3     1500.29     1520.86     45.75 o 
  -9  -2   3      960.82     1019.00     29.21 o 
  -8  -2   3     5238.62     5076.96    101.42 o 
  -7  -2   3     7851.33     7626.42    147.63 o 
  -6  -2   3     4429.36     4477.41     88.37 o 
  -5  -2   3     3944.77     4015.58     78.54 o 
  -4  -2   3      310.60      315.24      9.18 o 
  -3  -2   3      197.07      288.83      6.87 o 
  -2  -2   3     3873.89     3990.45     65.67 o 
  -1  -2   3     5021.05     5310.46     86.96 o 
   0  -2   3     4331.38     4299.51    130.35 o 
   1  -2   3     7224.74     6958.58    129.16 o 
   2  -2   3     6587.91     6492.23    106.28 o 
   3  -2   3     7530.41     7735.28    146.57 o 
   4  -2   3     7182.74     7316.24    120.82 o 
   5  -2   3     6168.62     6130.39    119.31 o 
   6  -2   3     2015.07     1939.37     52.11 o 
   7  -2   3      708.13      680.60     43.31 o 
  -9  -1   3       11.27       19.95      6.71 o 
  -8  -1   3     1391.64     1392.24     33.01 o 
  -7  -1   3     2877.41     2910.55     60.26 o 
  -6  -1   3     6162.32     6218.27    120.07 o 
  -5  -1   3     7264.60     7206.33    137.27 o 
  -4  -1   3    15755.21    15945.70    301.23 o 
  -3  -1   3    21153.90    21169.53    471.37 o 
  -2  -1   3     6895.59     7144.75    115.71 o 
  -1  -1   3    14046.43    13822.67    330.07 o 
   0  -1   3     4829.63     4736.76    124.46 o 
   1  -1   3     1842.24     1848.29     35.76 o 
   2  -1   3        6.79       21.07      4.91 o 
   3  -1   3      897.70      962.61     18.41 o 
   4  -1   3     1287.83     1403.51     26.20 o 
   5  -1   3     1630.14     1512.59     35.09 o 
   6  -1   3     2387.56     2258.26     48.93 o 
   7  -1   3     3051.50     3093.58     79.68 o 
  -9   0   3     4501.32     4588.80     93.22 o 
  -8   0   3     3241.51     3355.55     84.23 o 
  -7   0   3     3194.44     3150.43     97.52 o 
  -6   0   3      942.06      976.35     30.74 o 
  -5   0   3      804.36      734.98     17.48 o 
  -4   0   3     1067.38     1186.59     29.83 o 
  -3   0   3     1872.70     1892.33     36.32 o 
  -2   0   3     3189.05     3146.57     51.61 o 
  -1   0   3     5359.69     5365.19     99.38 o 
   0   0   3     7646.75     7901.22    145.98 o 
   1   0   3     9491.78     9587.15    206.89 o 
   2   0   3    11453.62    11739.20    265.14 o 
   3   0   3    13780.29    14045.70    318.39 o 
   4   0   3     4962.99     4823.68    120.65 o 
   5   0   3     2268.94     2174.60     46.61 o 
   6   0   3      885.72      907.15     24.10 o 
   7   0   3       55.22       66.54     10.07 o 
  -9   1   3      884.11      927.66     41.03 o 
  -8   1   3     2403.49     2432.30     52.06 o 
  -7   1   3     3469.99     3404.04     68.72 o 
  -6   1   3     8553.39     8485.60    161.47 o 
  -5   1   3    11941.97    12816.59    217.35 o 
  -4   1   3     8067.60     8235.54    156.61 o 
  -3   1   3    13879.02    13788.49    259.85 o 
  -2   1   3     6081.24     6312.72    116.97 o 
  -1   1   3     4042.19     4162.60     68.04 o 
   0   1   3      293.78      313.49      6.79 o 
   1   1   3      457.95      490.39      9.97 o 
   2   1   3      707.40     1069.57    106.66 o 
   3   1   3     1367.57     1364.18     25.16 o 
   4   1   3     2814.00     2722.70     76.38 o 
   5   1   3     5049.85     5030.92    224.95 o 
   6   1   3     3146.10     3183.19     80.90 o 
   7   1   3     2239.40     2184.42    101.07 o 
  -9   2   3     1975.53     2007.77     79.18 o 
  -8   2   3     1101.86     1093.83     27.19 o 
  -7   2   3      941.02      890.87     22.17 o 
  -6   2   3       24.09       35.84      4.39 o 
  -5   2   3      248.79      226.86      9.16 o 
  -4   2   3     1257.42     1366.44     24.19 o 
  -3   2   3     2551.16     2438.28     47.85 o 
  -2   2   3     5870.60     5908.19     96.23 o 
  -1   2   3     8847.39     8754.09    163.86 o 
   0   2   3    13053.31    12947.17    239.32 o 
   1   2   3    22470.24    21861.89    404.15 o 
   2   2   3     8282.33     8298.51    310.65 o 
   3   2   3     5136.46     5273.49    100.77 o 
   4   2   3     2443.51     2460.67     62.86 o 
   5   2   3      420.94      417.63     17.68 o 
   6   2   3      159.39      154.25     12.92 o 
   7   2   3        5.43       38.14     17.70 o 
  -9   3   3     1283.21     1300.73     38.79 o 
  -8   3   3     3588.52     3556.89     88.08 o 
  -7   3   3     5614.59     5702.83    110.98 o 
  -6   3   3     5768.32     5761.51    110.98 o 
  -5   3   3     9010.14     9233.80    150.51 o 
  -4   3   3     5309.72     5504.55    131.81 o 
  -3   3   3     4508.29     4506.81    103.97 o 
  -2   3   3      942.99      925.46     16.98 o 
  -1   3   3       26.04       36.47      3.38 o 
   0   3   3      116.02      624.10     25.15 o 
   1   3   3      482.40      499.61     12.76 o 
   2   3   3     2293.82     2245.29     56.08 o 
   3   3   3     6339.48     6272.69    119.58 o 
   4   3   3     4377.39     4327.24    105.37 o 
   5   3   3     3870.36     3743.96     93.85 o 
   6   3   3     3482.06     3370.39    155.09 o 
  -9   4   3      731.46      734.37     25.96 o 
  -8   4   3      102.51      132.60     12.11 o 
  -7   4   3        2.06       18.34      5.00 o 
  -6   4   3      303.69      314.05     10.39 o 
  -5   4   3      871.19      829.71     19.35 o 
  -4   4   3     3109.68     3028.31     59.29 o 
  -3   4   3     6052.74     6213.19    101.23 o 
  -2   4   3     9776.32    10256.57    166.87 o 
  -1   4   3    20532.80    20465.17    768.10 o 
   0   4   3     9618.04     9338.28    345.11 o 
   1   4   3     7747.71     8112.90    152.42 o 
   2   4   3     4381.84     4558.00     88.23 o 
   3   4   3     1370.71     1392.28     38.99 o 
   4   4   3      703.05      707.98     25.05 o 
   5   4   3       48.04       63.60     15.84 o 
   6   4   3      204.05      206.07     15.65 o 
  -9   5   3     2232.44     2267.10     60.86 o 
  -8   5   3     2947.18     2934.37     74.65 o 
  -7   5   3     4602.14     4479.07    108.17 o 
  -6   5   3     3708.37     3686.09     89.10 o 
  -5   5   3     3553.33     3593.86     61.09 o 
  -4   5   3     1422.46     1410.97     26.08 o 
  -3   5   3      750.89      754.35     17.85 o 
  -2   5   3       19.59      337.20     18.63 o 
  -1   5   3       25.64       28.31      4.23 o 
   0   5   3     1083.73     1056.90     44.05 o 
   1   5   3     5355.29     5432.96    104.43 o 
   2   5   3     4483.60     4501.79     87.91 o 
   3   5   3     4907.41     5049.10    141.12 o 
   4   5   3     4664.73     4593.09    113.01 o 
   5   5   3     3113.98     3078.82     80.44 o 
  -9   6   3       70.75       79.11     10.85 o 
  -8   6   3       22.84       28.20     13.97 o 
  -7   6   3      179.78      183.21     21.89 o 
  -6   6   3     1197.68     1207.28     34.23 o 
  -5   6   3     2823.86     2896.99     58.76 o 
  -4   6   3     5461.00     5642.47    103.39 o 
  -3   6   3    11736.76    11577.66    216.99 o 
  -2   6   3     7871.62     7671.06    269.67 o 
  -1   6   3     7565.83     7195.14    137.25 o 
   0   6   3     5152.36     5115.70    131.96 o 
   1   6   3     2495.42     2560.18     52.83 o 
   2   6   3     1497.56     1562.48     35.05 o 
   3   6   3      338.34      335.56     22.82 o 
   4   6   3       39.68       50.36     20.96 o 
   5   6   3      177.82      211.63     16.79 o 
  -8   7   3     1996.59     2014.90     55.28 o 
  -7   7   3     2129.78     2161.47     57.26 o 
  -6   7   3     1329.32     1365.19     31.54 o 
  -5   7   3     1037.23      987.28     24.15 o 
  -4   7   3      236.58      303.13     14.81 o 
  -3   7   3       68.92       77.78      6.57 o 
  -2   7   3      240.20      240.71     34.93 o 
  -1   7   3     2833.47     2783.78     57.35 o 
   0   7   3     3220.83     3043.77     65.13 o 
   1   7   3     4379.64     4394.08     87.26 o 
   2   7   3     4557.84     4411.48     88.11 o 
   3   7   3     3776.67     3741.61     94.38 o 
   4   7   3     2436.11     2519.34     68.64 o 
  -8   8   3      308.05      315.33     17.09 o 
  -7   8   3      989.09     1017.78     32.27 o 
  -6   8   3     2370.87     2356.99    128.08 o 
  -5   8   3     5313.20     5137.55    124.09 o 
  -4   8   3     4596.47     4352.13    106.65 o 
  -3   8   3     5099.77     4804.18    164.41 o 
  -2   8   3     4251.47     4059.15    202.60 o 
  -1   8   3     2846.17     2794.49    115.92 o 
   0   8   3     1925.01     1883.92     68.83 o 
   1   8   3      844.46      816.28     22.20 o 
   2   8   3       15.18       18.63      9.31 o 
   3   8   3       41.65       53.51     10.19 o 
  -7   9   3      815.29      817.84     40.05 o 
  -6   9   3      387.57      436.58     20.68 o 
  -5   9   3      230.52      219.34     14.72 o 
  -4   9   3        7.34        9.78      7.90 o 
  -3   9   3      956.63      959.51     31.60 o 
  -2   9   3     1664.05     1644.57     48.44 o 
  -1   9   3     2674.71     2499.00     65.86 o 
   0   9   3     3239.84     3053.81     91.43 o 
   1   9   3     3376.49     3214.48     75.33 o 
   2   9   3     2584.14     2577.01     85.70 o 
  -6  10   3     2135.25     2289.79     63.80 o 
  -5  10   3     2641.84     2672.50     72.07 o 
  -4  10   3     2703.80     2721.36     72.73 o 
  -3  10   3     2274.85     2356.51     64.16 o 
  -2  10   3     1737.87     1759.83     50.70 o 
  -1  10   3     1167.99     1175.55     37.54 o 
   0  10   3      155.25      164.76     14.15 o 
   1  10   3        2.62        3.35      6.83 o 
  -4  11   3      633.99      642.27     27.01 o 
  -3  11   3     1135.30     1112.90     37.17 o 
  -2  11   3     1725.21     1692.04     50.06 o 
  -1  11   3     2259.02     2297.75     69.40 o 
  -2 -11   4       19.99       42.06     10.48 o 
  -1 -11   4      238.05      240.17     17.23 o 
   0 -11   4     1360.35     1367.42     42.30 o 
   1 -11   4     1615.19     1674.47     49.73 o 
   2 -11   4     1991.08     1959.23     46.29 o 
   3 -11   4     2881.09     2913.34     64.90 o 
   4 -11   4     1926.44     2040.84     49.18 o 
  -3 -10   4     3696.58     3630.93    128.55 o 
  -2 -10   4     3300.83     3319.82     84.59 o 
  -1 -10   4     2734.45     2802.93     73.33 o 
   0 -10   4     1463.43     1457.63     43.34 o 
   1 -10   4     1596.30     1609.06     38.79 o 
   2 -10   4      729.72      720.82     22.66 o 
   3 -10   4       10.26        9.83      8.90 o 
   4 -10   4       46.16       48.99      8.75 o 
   5 -10   4      364.13      358.80     19.58 o 
  -5  -9   4      378.54      362.35     29.81 o 
  -4  -9   4      214.95      233.05     19.56 o 
  -3  -9   4       62.98       72.55     10.19 o 
  -2  -9   4     1390.80     1373.88     40.47 o 
  -1  -9   4     1678.17     1773.16     40.82 o 
   0  -9   4     2791.13     2804.23     59.93 o 
   1  -9   4     4859.08     4923.45     99.29 o 
   2  -9   4     3526.24     3522.69     82.38 o 
   3  -9   4     3385.26     3402.57     71.94 o 
   4  -9   4     3326.58     3389.27     72.11 o 
   5  -9   4     2409.17     2513.98    101.63 o 
  -6  -8   4     3125.78     3215.49    124.82 o 
  -5  -8   4     3874.80     3937.65     98.93 o 
  -4  -8   4     4101.41     4270.30    105.89 o 
  -3  -8   4     3852.14     3816.47     67.26 o 
  -2  -8   4     2733.28     2664.26     58.57 o 
  -1  -8   4     3677.76     3653.19     74.47 o 
   0  -8   4     2007.37     2054.76     45.26 o 
   1  -8   4      240.33      252.09     15.67 o 
   2  -8   4        3.87       13.17      6.16 o 
   3  -8   4      249.59      224.44     15.38 o 
   4  -8   4     1295.26     1258.69     37.82 o 
   5  -8   4     1696.10     1659.83     39.39 o 
   6  -8   4     1360.72     1361.53     42.27 o 
  -7  -7   4      668.87      737.74     42.85 o 
  -6  -7   4      584.68      614.78     36.33 o 
  -5  -7   4        2.95        6.56      5.32 o 
  -4  -7   4      924.98      917.09     25.79 o 
  -3  -7   4     1091.81     1087.58     22.93 o 
  -2  -7   4     2880.76     2933.62    148.57 o 
  -1  -7   4     6348.20     6320.88    153.75 o 
   0  -7   4     5031.06     5097.28    100.56 o 
   1  -7   4     6230.43     6144.88    157.17 o 
   2  -7   4     7153.68     7357.36    186.29 o 
   3  -7   4     6727.50     6660.16    130.18 o 
   4  -7   4     3377.11     3305.60     68.38 o 
   5  -7   4     1309.04     1261.24     31.13 o 
   6  -7   4      182.86      198.04     14.55 o 
  -7  -6   4     3103.63     3013.36    116.44 o 
  -6  -6   4     3831.38     3732.51     76.55 o 
  -5  -6   4     3866.05     3815.49     77.30 o 
  -4  -6   4     3901.28     3797.08    144.85 o 
  -3  -6   4     5951.76     6112.78    120.07 o 
  -2  -6   4     3748.73     3763.14    189.09 o 
  -1  -6   4     1104.18     1036.89     25.02 o 
   0  -6   4      282.26      313.60     21.42 o 
   1  -6   4        4.27       16.33      4.74 o 
   2  -6   4     1268.51     1240.09     36.16 o 
   3  -6   4     2372.20     2427.83     50.99 o 
   4  -6   4     2031.21     1970.28     42.96 o 
   5  -6   4     3108.93     2928.56     74.93 o 
   6  -6   4     1584.29     1486.12     43.10 o 
   7  -6   4     1780.88     1592.14     47.60 o 
  -8  -5   4      866.67      802.37     30.21 o 
  -7  -5   4      102.71      113.60      8.83 o 
  -6  -5   4      289.43      301.22     12.04 o 
  -5  -5   4      340.69      350.68     35.40 o 
  -4  -5   4     2024.51     2192.64     46.37 o 
  -3  -5   4     5957.93     5972.06    117.01 o 
  -2  -5   4     5582.10     5493.55    105.41 o 
  -1  -5   4     8053.55     7637.00    283.42 o 
   0  -5   4    12378.25    12972.73    247.96 o 
   1  -5   4    15559.90    15346.71    396.81 o 
   2  -5   4     8657.13     8584.45    163.65 o 
   3  -5   4     4383.77     4464.16     88.11 o 
   4  -5   4      974.04      990.10     24.27 o 
   5  -5   4      133.30      131.78     10.68 o 
   6  -5   4       35.73       20.68      8.38 o 
   7  -5   4      202.74      195.45     14.55 o 
  -8  -4   4     2666.23     2679.01     73.76 o 
  -7  -4   4     2810.72     2642.29     62.71 o 
  -6  -4   4     4097.14     3886.87     78.12 o 
  -5  -4   4     6687.55     6661.65    161.70 o 
  -4  -4   4     5038.42     5298.24    103.74 o 
  -3  -4   4     2561.75     2323.06     40.54 o 
  -2  -4   4     1228.27     1341.67     26.08 o 
  -1  -4   4      621.28      692.51     20.03 o 
   0  -4   4      753.55      759.04     15.45 o 
   1  -4   4     2201.68     2347.03     47.71 o 
   2  -4   4     1971.72     1970.94     41.07 o 
   3  -4   4     5425.66     5629.47    108.70 o 
   4  -4   4     2837.68     2806.75     70.42 o 
   5  -4   4     4113.55     3907.10    167.20 o 
   6  -4   4     4153.77     3865.96    208.19 o 
   7  -4   4     1968.45     1878.49     53.32 o 
  -9  -3   4      213.46      218.00     16.47 o 
  -8  -3   4       10.71       12.71      5.61 o 
  -7  -3   4       13.44       25.92      6.55 o 
  -6  -3   4      915.04      892.01     28.30 o 
  -5  -3   4     3583.19     3578.65     89.58 o 
  -4  -3   4     4572.87     4417.32     73.92 o 
  -3  -3   4     7041.32     7005.94    114.86 o 
  -2  -3   4    15952.26    15815.85    291.80 o 
  -1  -3   4    25919.74    24478.68    890.03 o 
   0  -3   4    17105.46    16736.59    269.78 o 
   1  -3   4    11094.20    11049.28    250.29 o 
   2  -3   4     2969.14     2930.24     52.43 o 
   3  -3   4      862.03      919.60     26.62 o 
   4  -3   4      461.99      475.88     13.97 o 
   5  -3   4      164.47      187.07     15.84 o 
   6  -3   4      344.23      338.27     16.11 o 
   7  -3   4      957.29      900.57     30.87 o 
  -9  -2   4     1535.95     1480.75     36.03 o 
  -8  -2   4     3148.21     3030.28     63.61 o 
  -7  -2   4     5341.59     5232.68    103.37 o 
  -6  -2   4     5047.01     4966.92    122.51 o 
  -5  -2   4     3194.84     3130.84     78.38 o 
  -4  -2   4     2335.72     2467.60     42.28 o 
  -3  -2   4     2554.91     2804.10     47.29 o 
  -2  -2   4      142.19      195.19      4.86 o 
  -1  -2   4     1018.42      927.03     22.05 o 
   0  -2   4      684.13      659.63     14.65 o 
   1  -2   4     7611.71     7660.97    226.14 o 
   2  -2   4     3662.83     3793.06     63.66 o 
   3  -2   4     7973.06     7768.56    147.97 o 
   4  -2   4     8426.76     8704.83    143.58 o 
   5  -2   4     4585.16     4497.30    148.11 o 
   6  -2   4     2270.67     2183.77     58.22 o 
   7  -2   4      913.58      959.27     32.44 o 
  -9  -1   4       45.86       73.73     15.62 o 
  -8  -1   4      202.16      192.70     10.10 o 
  -7  -1   4     1434.10     1427.92     32.47 o 
  -6  -1   4     2610.19     2527.73     65.21 o 
  -5  -1   4     4620.00     4496.13     86.95 o 
  -4  -1   4    13170.75    13400.96    216.67 o 
  -3  -1   4    25261.77    25032.59    402.51 o 
  -2  -1   4    20868.27    21140.57    406.07 o 
  -1  -1   4    18545.67    17913.28    461.03 o 
   0  -1   4     5082.17     4963.66     81.44 o 
   1  -1   4     3117.11     3129.07     80.61 o 
   2  -1   4     2003.74     2117.23     36.82 o 
   3  -1   4       47.06      100.73      6.16 o 
   4  -1   4      154.70      162.38      9.07 o 
   5  -1   4     1279.05     1236.16     29.37 o 
   6  -1   4     1405.66     1356.24     39.77 o 
   7  -1   4     1984.23     2007.25     55.97 o 
  -9   0   4     3257.52     3202.27     67.39 o 
  -8   0   4     3644.51     3595.14     73.48 o 
  -7   0   4     2721.77     2661.50     55.25 o 
  -6   0   4     2681.94     2732.81     69.82 o 
  -5   0   4     3521.90     3697.39     72.52 o 
  -4   0   4       40.82       48.87      6.04 o 
  -3   0   4       83.62       95.46      7.80 o 
  -2   0   4       59.10       70.05      3.56 o 
  -1   0   4     7017.84     7100.19    147.23 o 
   0   0   4     3496.35     3411.82     68.01 o 
   1   0   4    11247.42    11607.91    219.49 o 
   2   0   4    13400.87    14312.80    323.37 o 
   3   0   4     8621.15     8863.45    166.04 o 
   4   0   4     4787.16     4714.48    112.06 o 
   5   0   4     2376.60     2400.15     61.65 o 
   6   0   4     1111.92     1088.92     33.28 o 
   7   0   4       68.64       68.00     13.04 o 
  -9   1   4      396.55      391.30     14.83 o 
  -8   1   4     1064.71     1055.95     26.20 o 
  -7   1   4     2122.91     2075.02     43.81 o 
  -6   1   4     7421.01     7657.95    183.09 o 
  -5   1   4    14737.95    15339.49    365.17 o 
  -4   1   4    14341.57    14503.70    234.14 o 
  -3   1   4    17625.42    17809.70    286.84 o 
  -2   1   4     6240.18     6114.07    137.71 o 
  -1   1   4     6103.46     6229.85    101.30 o 
   0   1   4     4502.02     4633.59     76.16 o 
   1   1   4       39.33       57.81      3.71 o 
   2   1   4        1.30       10.35      3.14 o 
   3   1   4     1218.10     1162.07     23.39 o 
   4   1   4     1640.63     1520.85     71.26 o 
   5   1   4     3068.55     2907.51     74.11 o 
   6   1   4     3169.35     2972.53     76.65 o 
  -9   2   4     1748.64     1814.39     41.64 o 
  -8   2   4     2216.03     2246.65     48.12 o 
  -7   2   4     2823.14     2861.36     58.32 o 
  -6   2   4      287.82      287.40     10.22 o 
  -5   2   4       63.82       59.77      5.15 o 
  -4   2   4       14.00       40.65      6.29 o 
  -3   2   4     3038.51     3103.23     59.46 o 
  -2   2   4     2461.67     2392.73     36.22 o 
  -1   2   4    10509.73    10562.03    170.89 o 
   0   2   4    14715.44    15614.04    316.89 o 
   1   2   4    11957.04    11709.23    217.27 o 
   2   2   4     7629.39     7302.95    333.47 o 
   3   2   4     4629.66     4718.39     91.24 o 
   4   2   4     2390.61     2330.41     60.33 o 
   5   2   4      326.52      348.93     16.33 o 
   6   2   4      360.76      383.85     18.56 o 
  -9   3   4      688.05      699.90     25.00 o 
  -8   3   4     3222.52     3221.01     66.23 o 
  -7   3   4     6397.34     6392.87    123.88 o 
  -6   3   4     7365.07     7408.75    155.81 o 
  -5   3   4    10531.93    10787.43    281.49 o 
  -4   3   4     5777.75     5609.21    108.25 o 
  -3   3   4     6052.05     6404.01    121.42 o 
  -2   3   4     5395.84     5612.92     94.79 o 
  -1   3   4      598.27      597.25     14.32 o 
   0   3   4      293.84      325.09     12.95 o 
   1   3   4      605.56      602.33     14.93 o 
   2   3   4     1187.77     1167.03     32.36 o 
   3   3   4     3724.94     3718.33     90.92 o 
   4   3   4     4048.63     3959.78    102.00 o 
   5   3   4     3043.98     2968.84     77.04 o 
   6   3   4     3138.77     3117.87     81.56 o 
  -9   4   4     1750.01     1768.61     49.35 o 
  -8   4   4      398.84      379.74     16.13 o 
  -7   4   4      217.30      204.27      9.31 o 
  -6   4   4       42.25       56.99      4.84 o 
  -5   4   4      745.41      775.88     22.37 o 
  -4   4   4     1209.24     1249.88     26.88 o 
  -3   4   4     6353.81     6094.09    100.67 o 
  -2   4   4    10157.46    10364.11    193.65 o 
  -1   4   4    11120.62    11267.97    224.33 o 
   0   4   4     8415.87     8218.70    330.60 o 
   1   4   4     6705.14     6720.15    127.51 o 
   2   4   4     3717.00     3739.33     91.01 o 
   3   4   4      901.95      950.53     29.70 o 
   4   4   4     1285.23     1266.60     51.23 o 
   5   4   4      178.60      182.00     14.55 o 
  -9   5   4     2323.40     2316.44     61.82 o 
  -8   5   4     3189.94     3185.07     96.87 o 
  -7   5   4     4944.94     5021.13    120.34 o 
  -6   5   4     3638.11     3692.72     63.98 o 
  -5   5   4     4291.16     4471.89    105.33 o 
  -4   5   4     4370.04     4722.02     89.00 o 
  -3   5   4     1513.15     1469.12     31.73 o 
  -2   5   4      849.09      868.89     20.97 o 
  -1   5   4       34.63       41.95      4.78 o 
   0   5   4      479.02      487.93     13.92 o 
   1   5   4     3147.18     3135.63     62.83 o 
   2   5   4     3726.94     3696.88     73.73 o 
   3   5   4     3516.90     3518.10     88.00 o 
   4   5   4     4183.77     4083.47    209.58 o 
   5   5   4     2632.19     2650.41     71.85 o 
  -9   6   4      241.39      265.48     15.77 o 
  -8   6   4      102.83      100.17     10.19 o 
  -7   6   4       88.96       98.74     13.04 o 
  -6   6   4      388.47      399.17     12.88 o 
  -5   6   4     2412.74     2420.53     43.30 o 
  -4   6   4     4973.16     5073.88    120.14 o 
  -3   6   4     6949.07     6943.45    132.77 o 
  -2   6   4     6414.27     6294.81    121.13 o 
  -1   6   4     6935.23     6807.54    133.54 o 
   0   6   4     4368.98     4268.17     84.18 o 
   1   6   4     1627.63     1684.24     37.05 o 
   2   6   4     2561.64     2578.12     54.03 o 
   3   6   4      625.96      632.49     49.83 o 
   4   6   4      112.77      126.87     20.49 o 
  -8   7   4     1811.36     1912.15     52.64 o 
  -7   7   4     2372.25     2446.09     67.07 o 
  -6   7   4     2844.69     2915.05    129.94 o 
  -5   7   4     1694.48     1611.17     44.43 o 
  -4   7   4     1078.55     1031.53     31.62 o 
  -3   7   4      126.57      138.80     11.20 o 
  -2   7   4       59.89      103.77      7.70 o 
  -1   7   4     1627.20     1624.14     36.56 o 
   0   7   4     2317.84     2283.68     48.54 o 
   1   7   4     2973.40     2956.78     61.25 o 
   2   7   4     4112.00     4051.39    100.97 o 
   3   7   4     3065.19     3122.90     81.84 o 
  -8   8   4       60.42       82.90     15.84 o 
  -7   8   4      643.94      685.57     35.40 o 
  -6   8   4     1930.05     1955.82     53.65 o 
  -5   8   4     3172.04     3000.22     77.03 o 
  -4   8   4     3752.85     3551.81    207.72 o 
  -3   8   4     5111.49     4813.35    248.71 o 
  -2   8   4     3825.62     3686.79    105.83 o 
  -1   8   4     1983.93     1975.80     50.53 o 
   0   8   4     3222.77     2959.60     76.69 o 
   1   8   4     1171.65     1086.08     27.92 o 
   2   8   4      388.63      396.31     31.67 o 
  -7   9   4     1220.72     1254.30     39.84 o 
  -6   9   4      912.13      854.32     37.26 o 
  -5   9   4      381.43      351.23     18.63 o 
  -4   9   4       16.60       50.19      9.81 o 
  -3   9   4      500.84      465.17     20.74 o 
  -2   9   4      972.74      934.50     31.28 o 
  -1   9   4     1786.94     1831.41     63.64 o 
   0   9   4     2955.99     2733.72    102.36 o 
   1   9   4     2681.67     2534.34     91.17 o 
  -6  10   4     1717.72     1744.05     51.98 o 
  -5  10   4     2834.71     2789.08     74.70 o 
  -4  10   4     2496.99     2374.33     64.82 o 
  -3  10   4     1727.73     1689.00     57.29 o 
  -2  10   4     2817.73     2790.63     73.76 o 
  -1  10   4     1418.69     1408.87     68.93 o 
   0  10   4      634.77      629.66     32.60 o 
  -2 -11   5       86.08      121.09     20.49 o 
  -1 -11   5       76.14       92.22     18.63 o 
   0 -11   5      337.32      378.18     30.74 o 
   1 -11   5     1032.54     1040.54     37.17 o 
   2 -11   5     1510.60     1487.93     37.81 o 
   3 -11   5     2205.70     2271.51     53.35 o 
  -2 -10   5     4357.18     4554.04    163.94 o 
  -1 -10   5     5154.15     5333.82    134.69 o 
   0 -10   5     2570.98     2545.43     70.80 o 
   1 -10   5     1452.76     1459.61     36.19 o 
   2 -10   5      507.97      517.82     19.12 o 
   3 -10   5      153.26      159.62     21.37 o 
   4 -10   5        1.48       17.61     12.05 o 
  -5  -9   5     1194.01     1264.03     59.62 o 
  -3  -9   5       13.25       24.59      8.21 o 
  -2  -9   5      137.74      161.23     13.49 o 
  -1  -9   5      900.76      938.21     32.60 o 
   0  -9   5     1811.02     1779.47     41.11 o 
   1  -9   5     3787.03     3728.74     77.40 o 
   2  -9   5     3778.64     3763.81     79.99 o 
   3  -9   5     3545.82     3566.69     75.43 o 
   4  -9   5     2329.86     2445.93     55.00 o 
   5  -9   5     2106.66     2141.21     50.05 o 
  -6  -8   5     2113.24     2147.08     88.49 o 
  -5  -8   5     3481.02     3661.67    136.00 o 
  -4  -8   5     5209.01     5231.62    131.07 o 
  -3  -8   5     7588.19     7614.39    184.02 o 
  -2  -8   5     4277.78     4169.82    105.36 o 
  -1  -8   5     3405.67     3422.16     88.54 o 
   0  -8   5     1446.03     1464.06     57.75 o 
   1  -8   5      752.96      734.23     21.47 o 
   2  -8   5      164.45      173.04     10.56 o 
   3  -8   5      232.16      259.94     19.53 o 
   4  -8   5      550.67      556.38     18.82 o 
   5  -8   5      913.44      912.49     26.12 o 
  -7  -7   5     1551.96     1431.69     65.20 o 
  -6  -7   5      957.75      952.50     32.91 o 
  -5  -7   5      310.43      310.26     30.27 o 
  -4  -7   5        4.68       11.52     11.64 o 
  -3  -7   5      398.39      434.15     14.87 o 
  -2  -7   5     1503.95     1449.01     28.82 o 
  -1  -7   5     5036.89     5100.02    100.56 o 
   0  -7   5     5757.43     5678.50    140.22 o 
   1  -7   5     7003.51     7246.99    243.71 o 
   2  -7   5     4827.60     4825.23     96.55 o 
   3  -7   5     5295.02     5417.26    107.82 o 
   4  -7   5     3642.09     3683.31     76.31 o 
   5  -7   5     1338.54     1383.01     42.07 o 
   6  -7   5      266.78      292.44     18.08 o 
  -7  -6   5     2450.35     2403.47     67.17 o 
  -6  -6   5     4736.31     4741.73    119.88 o 
  -5  -6   5     7936.67     7703.49    187.71 o 
  -4  -6   5     5325.52     5175.80    103.40 o 
  -3  -6   5     5553.47     5567.41     94.04 o 
  -2  -6   5     2759.28     2642.75    105.58 o 
  -1  -6   5     2163.44     2079.11     48.13 o 
   0  -6   5      936.76      955.48     23.72 o 
   1  -6   5      108.29      109.11      7.75 o 
   2  -6   5      412.30      428.77     14.20 o 
   3  -6   5     1192.10     1158.26     28.17 o 
   4  -6   5     1954.92     1978.97     44.05 o 
   5  -6   5     2184.70     2246.12     60.82 o 
   6  -6   5     1531.86     1521.36     45.42 o 
  -8  -5   5     1275.99     1237.47     40.47 o 
  -7  -5   5      722.17      748.43     27.64 o 
  -6  -5   5       60.35       69.05      9.15 o 
  -5  -5   5       29.36       52.46     17.70 o 
  -4  -5   5      777.66      807.64     20.93 o 
  -3  -5   5     4760.19     4805.23     81.01 o 
  -2  -5   5     6656.60     6691.18    127.90 o 
  -1  -5   5    10999.08    10766.72    193.30 o 
   0  -5   5     7536.30     7454.58    123.28 o 
   1  -5   5    10973.56    11066.99    209.40 o 
   2  -5   5     8203.63     8912.27    170.53 o 
   3  -5   5     3617.32     3625.66     86.76 o 
   4  -5   5      978.86      994.43     25.24 o 
   5  -5   5      256.75      270.83     18.63 o 
   6  -5   5       82.66       76.99     20.96 o 
  -8  -4   5     3246.33     3105.58     83.65 o 
  -7  -4   5     5907.86     5635.54    140.95 o 
  -6  -4   5     4755.32     4474.11    174.19 o 
  -5  -4   5     6192.01     6106.44    148.85 o 
  -4  -4   5     3695.91     3607.04     69.94 o 
  -3  -4   5     3963.92     3929.38     66.43 o 
  -2  -4   5     2519.85     2620.77     45.26 o 
  -1  -4   5       25.20       46.12     10.43 o 
   0  -4   5      141.51      178.40     13.45 o 
   1  -4   5     1104.20     1029.64     23.99 o 
   2  -4   5     2350.83     2384.51     49.24 o 
   3  -4   5     3731.66     4010.32     79.59 o 
   4  -4   5     2478.32     2586.24     66.57 o 
   5  -4   5     2967.63     2925.89    130.87 o 
   6  -4   5     2389.44     2309.54     98.27 o 
  -9  -3   5      852.88      833.89     31.62 o 
  -8  -3   5      215.41      222.00     14.81 o 
  -7  -3   5       55.16       61.40      8.87 o 
  -6  -3   5      211.83      199.80     11.86 o 
  -5  -3   5     2853.10     2824.63     56.81 o 
  -4  -3   5     5351.72     5418.44     89.84 o 
  -3  -3   5    11631.71    11331.37    184.16 o 
  -2  -3   5     8096.68     8168.03    119.71 o 
  -1  -3   5    16748.45    16582.88    321.87 o 
   0  -3   5    14761.35    14915.99    241.71 o 
   1  -3   5     7733.13     7438.88    238.78 o 
   2  -3   5     2277.75     2257.42     39.93 o 
   3  -3   5      956.96      996.96     23.96 o 
   4  -3   5      679.32      689.65     23.23 o 
   5  -3   5      155.68      152.44     30.27 o 
   6  -3   5       93.42       88.49     10.50 o 
  -9  -2   5     3231.00     3151.49     85.29 o 
  -8  -2   5     3182.33     3052.11     81.67 o 
  -7  -2   5     4824.94     4712.04    117.90 o 
  -6  -2   5     3603.08     3513.44     70.08 o 
  -5  -2   5     4748.78     4681.99     90.47 o 
  -4  -2   5     3818.46     3844.45     64.24 o 
  -3  -2   5      699.66      644.71     18.46 o 
  -2  -2   5        3.51       32.23      5.59 o 
  -1  -2   5      462.09      461.94     12.22 o 
   0  -2   5     1846.36     1951.57     47.22 o 
   1  -2   5     5041.13     5235.27    171.73 o 
   2  -2   5     2751.04     2727.40     47.08 o 
   3  -2   5     4617.21     4702.86     91.86 o 
   4  -2   5     4367.18     4322.95    105.16 o 
   5  -2   5     3443.61     3319.47     84.08 o 
   6  -2   5     1343.22     1292.26     38.93 o 
  -9  -1   5      202.49      230.87     15.47 o 
  -8  -1   5        5.86        7.90      6.89 o 
  -7  -1   5     1038.09      965.68     30.28 o 
  -6  -1   5     2885.61     2883.82     58.27 o 
  -5  -1   5     7118.67     7145.65    117.31 o 
  -4  -1   5     6418.77     6410.40    105.09 o 
  -3  -1   5    16471.88    17136.88    324.00 o 
  -2  -1   5    18229.65    18430.66    385.60 o 
  -1  -1   5    12250.69    12356.93    234.56 o 
   0  -1   5     3488.15     3220.12     56.33 o 
   1  -1   5     2162.87     2093.80     43.16 o 
   2  -1   5     2596.76     2630.39     68.60 o 
   3  -1   5      952.73      935.63     22.51 o 
   4  -1   5        0.81       11.09      4.43 o 
   5  -1   5      413.03      431.43     14.75 o 
   6  -1   5      145.72      136.93     15.84 o 
  -9   0   5     2802.04     2642.63    103.39 o 
  -8   0   5     2598.42     2527.58     68.17 o 
  -7   0   5     3790.68     3603.29     91.22 o 
  -6   0   5     3848.50     3777.46     74.40 o 
  -5   0   5     1749.00     1880.53     33.07 o 
  -4   0   5      382.76      414.18      9.06 o 
  -3   0   5        1.11       16.12      3.76 o 
  -2   0   5      771.61      925.86     20.25 o 
  -1   0   5     4761.03     4988.30     93.09 o 
   0   0   5     1860.06     1788.26     35.06 o 
   1   0   5     5627.76     5677.01    106.74 o 
   2   0   5     5794.69     6009.81    113.53 o 
   3   0   5     5619.43     5704.21    133.47 o 
   4   0   5     2735.90     2751.67     68.92 o 
   5   0   5     2039.61     2059.59     54.76 o 
   6   0   5     2137.56     2013.87     73.59 o 
  -9   1   5      223.71      208.64     18.63 o 
  -8   1   5     1050.73     1062.63     28.28 o 
  -7   1   5     2803.02     2844.26     73.44 o 
  -6   1   5     3616.62     3621.22     71.54 o 
  -5   1   5    10362.39    10410.64    232.60 o 
  -4   1   5    13283.65    13844.19    255.18 o 
  -3   1   5    12879.68    12975.92    209.84 o 
  -2   1   5     4104.26     3859.84     72.85 o 
  -1   1   5     3551.61     3530.48     58.58 o 
   0   1   5     5531.44     5741.91    106.48 o 
   1   1   5     2922.59     2883.44     50.56 o 
   2   1   5      262.43      276.66      8.94 o 
   3   1   5      239.95      299.01     17.70 o 
   4   1   5       41.71       39.40      6.71 o 
   5   1   5     1452.93     1412.54     74.52 o 
   6   1   5     2422.29     2339.27     82.90 o 
  -9   2   5     2212.44     2222.20     86.63 o 
  -8   2   5     2894.26     2848.45     59.18 o 
  -7   2   5     2103.92     2186.21     57.96 o 
  -6   2   5      894.78      900.76     27.01 o 
  -5   2   5      289.98      330.37     12.77 o 
  -4   2   5      117.09      131.93      9.52 o 
  -3   2   5     2505.61     2656.16     51.75 o 
  -2   2   5      868.26      813.44     15.32 o 
  -1   2   5     4846.72     4752.78     78.39 o 
   0   2   5     5272.28     5396.95    102.06 o 
   1   2   5     6849.02     6946.45    130.88 o 
   2   2   5     4172.03     4140.17     80.18 o 
   3   2   5     3618.40     3493.65     85.35 o 
   4   2   5     4392.88     4334.91    105.74 o 
   5   2   5     1526.23     1501.10     43.35 o 
  -9   3   5      784.16      773.34     32.60 o 
  -8   3   5     1439.35     1456.78     39.51 o 
  -7   3   5     4520.59     4580.44     90.19 o 
  -6   3   5     7165.95     7760.48    149.62 o 
  -5   3   5     9094.17     9180.83    175.62 o 
  -4   3   5     3915.27     3901.90     64.56 o 
  -3   3   5     4478.66     4501.43     74.94 o 
  -2   3   5     6621.61     6792.63    110.90 o 
  -1   3   5     4597.61     4680.94     89.53 o 
   0   3   5     1000.24      990.10     22.15 o 
   1   3   5       31.85      121.09     10.25 o 
   2   3   5       66.93       91.69     13.52 o 
   3   3   5     1435.30     1370.47     38.86 o 
   4   3   5     3063.97     3010.61     77.31 o 
   5   3   5     2603.85     2555.84     92.68 o 
  -9   4   5     1622.38     1682.16     47.37 o 
  -8   4   5      884.65      887.29     27.94 o 
  -7   4   5      620.67      632.54     17.53 o 
  -6   4   5        7.17       20.95      4.72 o 
  -5   4   5      660.45      706.04     21.34 o 
  -4   4   5      323.20      322.68     12.37 o 
  -3   4   5     2682.04     2707.57     53.92 o 
  -2   4   5     3602.43     3511.58     68.77 o 
  -1   4   5     6132.12     6129.49    116.59 o 
   0   4   5     4502.62     4435.55     85.77 o 
   1   4   5     4829.25     4693.88     91.13 o 
   2   4   5     6664.89     6655.35    127.65 o 
   3   4   5     2863.91     2837.93     72.51 o 
   4   4   5     1081.37     1117.68     78.24 o 
   5   4   5      239.50      253.61     16.53 o 
  -9   5   5     1533.04     1608.09     46.05 o 
  -8   5   5     3215.56     3299.85     68.22 o 
  -7   5   5     4828.04     4816.48    198.87 o 
  -6   5   5     2747.79     2772.41     56.08 o 
  -5   5   5     3711.01     3828.54     64.81 o 
  -4   5   5     5225.30     5223.06    100.70 o 
  -3   5   5     4268.22     4441.85     86.54 o 
  -2   5   5     1650.47     1581.91     34.39 o 
  -1   5   5       45.24       92.22     12.11 o 
   0   5   5      379.25      369.22     11.96 o 
   1   5   5      934.01      951.20     24.77 o 
   2   5   5     2727.72     2653.61     55.21 o 
   3   5   5     2857.70     2893.30     74.98 o 
   4   5   5     2813.19     2886.20    145.78 o 
  -9   6   5      581.12      615.32     35.86 o 
  -8   6   5       91.45      100.67     10.19 o 
  -7   6   5       68.62       61.48      8.56 o 
  -6   6   5       58.90       60.29      7.55 o 
  -5   6   5     1061.47     1083.83     31.60 o 
  -4   6   5     1813.95     1860.87     40.15 o 
  -3   6   5     3988.65     3904.63     77.76 o 
  -2   6   5     3381.53     3284.22     66.45 o 
  -1   6   5     4745.00     4573.31     89.91 o 
   0   6   5     7089.59     7030.40    135.22 o 
   1   6   5     3833.94     3886.16     78.06 o 
   2   6   5     2095.56     2052.57     44.86 o 
   3   6   5      664.44      715.26     36.79 o 
  -8   7   5     1441.29     1492.24     60.55 o 
  -7   7   5     2174.07     2180.61     80.11 o 
  -6   7   5     3173.56     3192.17    100.60 o 
  -5   7   5     3062.28     3113.78     78.35 o 
  -4   7   5     1542.70     1497.93     42.14 o 
  -3   7   5      264.76      285.25     12.03 o 
  -2   7   5      685.52      694.56     19.88 o 
  -1   7   5      323.47      323.59     13.08 o 
   0   7   5     1569.05     1530.93     35.28 o 
   1   7   5     2235.55     2174.07     47.25 o 
   2   7   5     2702.91     2805.91     73.63 o 
   3   7   5     2475.65     2579.53     93.15 o 
  -8   8   5        1.24        0.00     12.11 o 
  -7   8   5      277.89      303.84     25.15 o 
  -6   8   5      668.06      684.21     25.35 o 
  -5   8   5     1868.31     1863.40     51.68 o 
  -4   8   5     1910.38     1824.89     50.70 o 
  -3   8   5     3427.86     3293.49     85.25 o 
  -2   8   5     5360.21     5267.68    104.62 o 
  -1   8   5     3709.17     3590.93    120.99 o 
   0   8   5     2688.01     2576.57     55.36 o 
   1   8   5     1134.09     1147.70     29.51 o 
   2   8   5      641.81      729.20     28.60 o 
  -7   9   5     1768.88     1798.63     52.34 o 
  -6   9   5     1038.10     1028.31     34.83 o 
  -5   9   5      411.03      388.15     20.08 o 
  -4   9   5      758.41      721.08     45.64 o 
  -3   9   5       25.92       30.27      9.22 o 
  -2   9   5      538.25      546.88     22.72 o 
  -1   9   5     1193.15     1161.78     46.27 o 
   0   9   5     1853.44     1810.81     85.85 o 
  -5  10   5     1873.13     1792.40     52.95 o 
  -4  10   5     3077.96     2944.80     78.31 o 
  -3  10   5     2645.27     2529.48     88.96 o 
  -2  10   5     2426.48     2347.08    173.26 o 
  -2 -11   6      217.44      362.35     29.81 o 
  -1 -11   6       35.78       40.99     15.84 o 
   0 -11   6       15.33       38.00     13.51 o 
   1 -11   6      394.67      369.51     21.40 o 
   2 -11   6      809.66      839.81     34.57 o 
  -3 -10   6     4632.87     4592.23    164.87 o 
  -2 -10   6     4344.48     4380.16    112.95 o 
  -1 -10   6     5185.36     5256.87    133.69 o 
   0 -10   6     3867.87     3770.62     99.79 o 
   1 -10   6     1168.15     1179.53     40.50 o 
   2 -10   6      821.31      836.86     33.26 o 
   3 -10   6      421.17      471.91     42.85 o 
  -4  -9   6      696.08      702.34     39.12 o 
  -3  -9   6       33.45       39.18      9.53 o 
  -2  -9   6       58.29       67.08     10.54 o 
  -1  -9   6      223.33      252.09     16.30 o 
   0  -9   6      729.61      747.64     28.96 o 
   1  -9   6     2700.17     2657.99     74.08 o 
   2  -9   6     3517.31     3544.50    143.91 o 
   3  -9   6     2499.81     2538.78     73.63 o 
   4  -9   6     2584.72     2704.42     77.88 o 
  -6  -8   6     1594.80     1685.99     72.66 o 
  -5  -8   6     4498.69     4432.86    156.49 o 
  -4  -8   6     4842.47     4814.19    229.61 o 
  -3  -8   6     7282.23     6901.35    239.39 o 
  -2  -8   6     6070.41     5693.43    141.23 o 
  -1  -8   6     2414.25     2449.94     81.51 o 
   0  -8   6     1838.38     1876.47     82.90 o 
   1  -8   6     1313.65     1383.34     44.00 o 
   2  -8   6      689.15      687.09     31.20 o 
   3  -8   6        4.78       18.92     10.29 o 
   4  -8   6      173.58      186.09     12.34 o 
   5  -8   6      572.50      538.99     24.47 o 
  -7  -7   6     3264.77     3210.21     87.27 o 
  -6  -7   6     1264.06     1243.76     39.84 o 
  -5  -7   6      361.63      368.73     24.22 o 
  -4  -7   6      401.33      412.07     19.84 o 
  -3  -7   6       19.71       29.47      6.89 o 
  -2  -7   6      364.99      364.88     17.37 o 
  -1  -7   6     3348.79     3326.83     86.88 o 
   0  -7   6     4904.56     5020.69    156.02 o 
   1  -7   6     4073.97     4231.21    108.89 o 
   2  -7   6     4864.95     4877.81    124.96 o 
   3  -7   6     3891.57     4064.74     83.68 o 
   4  -7   6     2797.90     2963.03     63.82 o 
   5  -7   6     1260.53     1260.97     40.28 o 
  -7  -6   6     3057.08     3031.52     82.00 o 
  -6  -6   6     4002.64     4048.00    104.73 o 
  -5  -6   6     7479.24     7203.78    217.04 o 
  -4  -6   6     7014.22     6898.51    136.01 o 
  -3  -6   6     3768.79     3724.49    124.17 o 
  -2  -6   6     2951.23     2960.57    142.20 o 
  -1  -6   6     2901.61     2849.52    115.97 o 
   0  -6   6     2359.32     2403.21     65.42 o 
   1  -6   6      254.88      249.87     16.77 o 
   2  -6   6       22.14       38.73     11.10 o 
   3  -6   6      641.59      676.57     25.61 o 
   4  -6   6     1402.28     1408.98     34.07 o 
   5  -6   6     1291.22     1303.88     40.50 o 
  -8  -5   6     1529.30     1477.91     46.43 o 
  -7  -5   6      856.71      811.81     29.62 o 
  -6  -5   6      860.01      853.82     29.62 o 
  -5  -5   6       92.75      129.55     30.74 o 
  -4  -5   6       55.71       79.62     17.67 o 
  -3  -5   6     2823.76     2912.08     60.34 o 
  -2  -5   6     5092.32     4843.60    173.26 o 
  -1  -5   6     5244.91     5140.57    101.69 o 
   0  -5   6     6954.52     6681.65    162.85 o 
   1  -5   6     7135.04     7397.87    142.54 o 
   2  -5   6     6207.85     6454.91    125.83 o 
   3  -5   6     3234.14     3406.77     70.14 o 
   4  -5   6     2415.82     2502.10     54.10 o 
   5  -5   6     1065.54     1078.41     34.89 o 
   6  -5   6      208.00      202.41     28.41 o 
  -8  -4   6     2455.10     2431.14     68.17 o 
  -7  -4   6     5489.21     5269.88    132.72 o 
  -6  -4   6     6076.65     5822.17    143.91 o 
  -5  -4   6     4278.64     4283.50    107.02 o 
  -4  -4   6     3551.24     3617.99     73.08 o 
  -3  -4   6     4622.92     4775.39     94.41 o 
  -2  -4   6     5065.56     4899.28     96.72 o 
  -1  -4   6     1245.84     1214.96     60.67 o 
   0  -4   6      151.30      150.68      7.07 o 
   1  -4   6      438.73      449.73     14.77 o 
   2  -4   6     1479.19     1554.01     34.66 o 
   3  -4   6     1946.37     1966.71     43.09 o 
   4  -4   6     3517.06     3645.97     74.83 o 
   5  -4   6     2444.28     2504.86    113.64 o 
   6  -4   6     2262.21     2217.16     62.21 o 
  -9  -3   6     1065.58     1026.21     36.55 o 
  -8  -3   6     1068.68     1015.09     34.89 o 
  -7  -3   6      427.11      410.74     18.10 o 
  -6  -3   6       26.77       39.24      6.89 o 
  -5  -3   6     1519.20     1592.56     43.80 o 
  -4  -3   6     3727.64     3782.32     75.77 o 
  -3  -3   6     4972.78     5289.73    103.55 o 
  -2  -3   6     6926.79     7071.37    137.04 o 
  -1  -3   6     9962.61     9668.34    191.34 o 
   0  -3   6    10379.46    10307.18    167.93 o 
   1  -3   6     6670.90     6741.16    162.41 o 
   2  -3   6     6302.67     6460.88    224.14 o 
   3  -3   6     3142.32     3284.05     66.98 o 
   4  -3   6     1039.30     1082.34     33.53 o 
   5  -3   6       99.65       87.62     10.43 o 
   6  -3   6      156.06      171.74     20.49 o 
  -9  -2   6     2952.43     2938.45     81.01 o 
  -8  -2   6     3996.51     3800.93     98.80 o 
  -7  -2   6     3513.55     3457.05     88.92 o 
  -6  -2   6     3278.13     3191.29     81.34 o 
  -5  -2   6     5544.74     5589.39    109.26 o 
  -4  -2   6     6605.66     6594.34    127.75 o 
  -3  -2   6     2808.42     2921.41     61.63 o 
  -2  -2   6     1075.17     1063.49     23.78 o 
  -1  -2   6       95.88      126.70      6.26 o 
   0  -2   6     1005.28     1032.73     19.57 o 
   1  -2   6     2166.57     2089.82     60.23 o 
   2  -2   6     5249.83     5358.88    133.51 o 
   3  -2   6     3866.63     3959.78     68.11 o 
   4  -2   6     4262.28     4235.51    104.64 o 
   5  -2   6     2693.58     2724.84     71.98 o 
   6  -2   6     1092.49     1035.81     43.78 o 
  -9  -1   6      632.26      619.33     25.59 o 
  -8  -1   6      161.20      152.22     12.07 o 
  -7  -1   6      444.17      399.00     16.79 o 
  -6  -1   6     1884.91     1846.77     49.73 o 
  -5  -1   6     3080.75     3162.34     63.57 o 
  -4  -1   6     4728.98     4924.62     95.86 o 
  -3  -1   6     9723.99     9847.43    188.15 o 
  -2  -1   6    11991.16    12146.94    293.19 o 
  -1  -1   6    10517.12    10187.19    194.60 o 
   0  -1   6    11791.05    11746.49    190.78 o 
   1  -1   6     6632.46     6704.52    110.62 o 
   2  -1   6     3246.98     3260.52     56.15 o 
   3  -1   6      629.30      611.29     17.08 o 
   4  -1   6       91.27      115.52      8.39 o 
   5  -1   6       12.50       26.08      9.31 o 
   6  -1   6      208.27      223.56     18.63 o 
  -9   0   6     2155.25     2088.61     59.93 o 
  -8   0   6     2374.68     2353.52     64.22 o 
  -7   0   6     4689.86     4544.25    113.29 o 
  -6   0   6     5638.01     5614.59    136.67 o 
  -5   0   6     3574.01     3583.14     71.11 o 
  -4   0   6     2031.38     2036.09     48.49 o 
  -3   0   6       58.62       61.40      6.52 o 
  -2   0   6      271.30      283.97     13.14 o 
  -1   0   6     1472.32     1474.76     37.87 o 
   0   0   6     5484.70     5848.66    109.96 o 
   1   0   6     4645.51     4802.39     91.33 o 
   2   0   6     6244.62     6359.47    146.93 o 
   3   0   6     4488.08     4678.46    111.10 o 
   4   0   6     1996.87     1989.29     52.11 o 
   5   0   6     1700.78     1682.19     64.27 o 
  -9   1   6       37.07       40.64      8.87 o 
  -8   1   6      658.77      664.27     27.48 o 
  -7   1   6     1265.83     1266.90     71.26 o 
  -6   1   6     2322.10     2337.33     60.92 o 
  -5   1   6     6304.07     6745.17    150.46 o 
  -4   1   6     9539.38     9928.01    231.75 o 
  -3   1   6    10769.23    10697.50    303.66 o 
  -2   1   6    13788.05    13394.97    247.51 o 
  -1   1   6     9363.83     9856.59    160.25 o 
   0   1   6     6542.97     6627.28    108.72 o 
   1   1   6     1825.03     1768.57     51.30 o 
   2   1   6       15.82       30.47      4.13 o 
   3   1   6        7.84        9.59      5.57 o 
   4   1   6      100.49      107.74      9.82 o 
   5   1   6      527.82      518.43     40.99 o 
  -9   2   6     2832.36     2887.99     77.71 o 
  -8   2   6     3658.90     3628.57    108.05 o 
  -7   2   6     3039.85     2925.62     75.41 o 
  -6   2   6     2111.36     2097.62     50.04 o 
  -5   2   6      475.10      519.60     13.75 o 
  -4   2   6        6.86       18.50      6.99 o 
  -3   2   6      580.95      573.73     12.06 o 
  -2   2   6     3320.99     3386.53     56.85 o 
  -1   2   6     3717.84     3703.56     71.40 o 
   0   2   6     6446.50     6372.26    120.49 o 
   1   2   6     5720.86     5731.99    109.22 o 
   2   2   6     2702.48     2643.82     53.48 o 
   3   2   6     2574.93     2521.53     64.30 o 
   4   2   6     2384.05     2411.82     63.52 o 
   5   2   6     1591.58     1540.26     45.35 o 
  -9   3   6      346.61      353.50     17.75 o 
  -8   3   6      814.19      837.24     27.99 o 
  -7   3   6     2876.17     2986.91     76.40 o 
  -6   3   6     5350.88     5551.62    108.58 o 
  -5   3   6     7389.28     7574.45    124.57 o 
  -4   3   6     9929.07     9916.20    185.57 o 
  -3   3   6     8956.31     8723.90    165.23 o 
  -2   3   6     7984.46     7972.66    149.70 o 
  -1   3   6     3155.02     3153.00     78.14 o 
   0   3   6       96.41      117.74      8.47 o 
   1   3   6      106.44      107.06      6.64 o 
   2   3   6        1.53       13.04      9.88 o 
   3   3   6      333.49      300.75     15.44 o 
   4   3   6      908.70      846.54     36.33 o 
  -9   4   6     1940.43     1889.99     75.45 o 
  -8   4   6     1565.44     1583.92     45.11 o 
  -7   4   6      749.77      756.69     24.69 o 
  -6   4   6      177.29      182.04      8.29 o 
  -5   4   6       60.47       67.05      4.76 o 
  -4   4   6     1056.99     1057.90     24.35 o 
  -3   4   6     1753.36     1704.01     31.29 o 
  -2   4   6     4351.47     4291.35     83.45 o 
  -1   4   6     5326.01     5499.22    105.45 o 
   0   4   6     2720.05     2695.88     61.22 o 
   1   4   6     3013.42     3004.97     65.87 o 
   2   4   6     3624.12     3622.62     72.60 o 
   3   4   6     2701.06     2650.25     69.48 o 
   4   4   6      876.72      901.68     31.29 o 
  -9   5   6      971.32     1099.15     49.37 o 
  -8   5   6     2315.90     2458.19     93.15 o 
  -7   5   6     3838.69     3981.05     81.56 o 
  -6   5   6     5255.05     5217.57    101.20 o 
  -5   5   6     5929.25     5733.83    110.53 o 
  -4   5   6     6299.37     6228.99    119.48 o 
  -3   5   6     3566.81     3546.19     80.14 o 
  -2   5   6      353.72      354.03     12.16 o 
  -1   5   6      321.46      311.19      9.52 o 
   0   5   6      144.39      126.34      7.62 o 
   1   5   6       80.49       70.82      6.88 o 
   2   5   6      662.20      630.13     18.56 o 
   3   5   6     1197.57     1182.05     37.27 o 
  -9   6   6      669.93      720.97     37.26 o 
  -8   6   6      266.21      272.93     21.42 o 
  -7   6   6       19.05       26.08     10.25 o 
  -6   6   6      151.85      170.66      9.43 o 
  -5   6   6      481.96      483.12     15.23 o 
  -4   6   6     1985.21     1905.38     41.83 o 
  -3   6   6     3522.74     3514.87     70.92 o 
  -2   6   6     2082.97     1974.32     42.76 o 
  -1   6   6     2685.14     2704.47     56.23 o 
   0   6   6     4032.93     4124.96     82.36 o 
   1   6   6     3407.13     3366.42     69.06 o 
   2   6   6     1484.77     1481.19     43.89 o 
   3   6   6      866.51      962.54     33.69 o 
  -7   7   6     3012.44     2999.41    116.90 o 
  -6   7   6     3734.77     3757.87    110.85 o 
  -5   7   6     2881.18     2824.33     59.12 o 
  -4   7   6      541.75      522.95     16.85 o 
  -3   7   6      522.92      524.97     16.85 o 
  -2   7   6      524.99      490.52     16.12 o 
  -1   7   6        1.88       18.18      5.72 o 
   0   7   6      284.07      264.05     10.29 o 
   1   7   6      817.34      809.62     23.04 o 
   2   7   6      936.57      926.39     32.09 o 
  -7   8   6       57.50       39.03      9.78 o 
  -6   8   6      647.24      658.92     24.69 o 
  -5   8   6     1713.61     1676.50     47.72 o 
  -4   8   6     1142.89     1106.99     34.54 o 
  -3   8   6     1863.57     1843.54     42.10 o 
  -2   8   6     3270.63     3202.55     84.07 o 
  -1   8   6     3237.99     3081.18    124.22 o 
   0   8   6     1814.16     1753.11     60.17 o 
   1   8   6     1246.96     1258.16     32.05 o 
  -6   9   6      489.13      485.70     22.06 o 
  -5   9   6      543.88      554.85     23.68 o 
  -4   9   6      748.49      734.86     27.64 o 
  -3   9   6       90.31       91.44     11.20 o 
  -2   9   6       46.65       54.72      8.41 o 
  -1   9   6      374.51      365.87     20.25 o 
  -3 -10   7     2948.53     2917.70     79.69 o 
  -2 -10   7     3679.63     3698.27     98.11 o 
  -1 -10   7     5319.24     5278.42    134.67 o 
   0 -10   7     3448.59     3559.82     95.82 o 
   1 -10   7     1279.24     1315.88     44.77 o 
   2 -10   7     1468.89     1528.42     73.59 o 
  -5  -9   7     2567.91     2470.30     99.67 o 
  -4  -9   7     1806.13     1753.06     74.52 o 
  -3  -9   7      494.16      500.09     22.37 o 
  -2  -9   7      279.28      282.35     17.45 o 
  -1  -9   7       74.19       78.53     11.51 o 
   0  -9   7      331.74      366.20     20.29 o 
   1  -9   7     1336.05     1301.22     43.41 o 
   2  -9   7     1644.59     1674.31     53.24 o 
   3  -9   7     2345.52     2425.90     71.94 o 
  -6  -8   7      815.28      781.18     43.78 o 
  -5  -8   7     2726.22     2735.62     75.08 o 
  -4  -8   7     3687.02     3480.03    132.27 o 
  -3  -8   7     7139.92     6825.08    353.03 o 
  -2  -8   7     5523.59     5555.08    139.21 o 
  -1  -8   7     2564.98     2566.00     70.75 o 
   0  -8   7     3535.96     3534.26     93.77 o 
   1  -8   7     2171.01     2205.77     63.80 o 
   2  -8   7     1400.07     1475.23     48.14 o 
   3  -8   7       68.97       75.88     12.98 o 
   4  -8   7        4.86        7.59     10.50 o 
  -6  -7   7     2532.86     2586.66     83.83 o 
  -5  -7   7     1176.00     1171.00     53.56 o 
  -4  -7   7      986.73      936.02     25.43 o 
  -3  -7   7        8.32       30.60     10.71 o 
  -2  -7   7       55.11       72.49     10.07 o 
  -1  -7   7     1459.75     1480.58     45.03 o 
   0  -7   7     2100.15     2159.42     84.30 o 
   1  -7   7     3623.74     3707.52     97.97 o 
   2  -7   7     4335.35     4528.63    118.00 o 
   3  -7   7     2243.28     2420.21     70.14 o 
   4  -7   7     2676.50     2919.00     83.37 o 
  -7  -6   7     1805.06     1831.37     55.33 o 
  -6  -6   7     2684.58     2748.62     75.08 o 
  -5  -6   7     7116.05     6830.97    168.26 o 
  -4  -6   7     6419.28     6345.94    125.95 o 
  -3  -6   7     3877.94     3865.30    101.96 o 
  -2  -6   7     6186.13     6084.09    138.45 o 
  -1  -6   7     4312.76     4295.52    109.19 o 
   0  -6   7     3745.44     3663.94     95.34 o 
   1  -6   7      488.22      522.10     23.28 o 
   2  -6   7      137.20      165.44     15.16 o 
   3  -6   7      111.50      143.37     14.47 o 
   4  -6   7     1076.97     1139.48     40.02 o 
   5  -6   7     1119.03     1280.79     69.86 o 
  -8  -5   7     2528.14     2586.30     73.11 o 
  -7  -5   7     1702.98     1735.81     51.70 o 
  -6  -5   7     1643.70     1530.32     45.45 o 
  -5  -5   7      245.19      246.26     14.06 o 
  -4  -5   7       63.17      100.60     18.22 o 
  -3  -5   7     1091.61     1131.28     27.30 o 
  -2  -5   7     1811.85     1701.34     59.62 o 
  -1  -5   7     4272.66     4132.33    104.57 o 
   0  -5   7     6490.99     6329.18    155.54 o 
   1  -5   7     3862.60     3891.15    100.83 o 
   2  -5   7     5375.79     5718.93    143.88 o 
   3  -5   7     2685.06     2994.32     81.56 o 
   4  -5   7     2370.72     2569.02    136.93 o 
   5  -5   7     1519.96     1699.96     83.83 o 
  -8  -4   7     1411.67     1439.00     45.43 o 
  -7  -4   7     5135.54     5024.17    127.12 o 
  -6  -4   7     5422.60     5426.62    135.01 o 
  -5  -4   7     4236.93     4287.29    107.65 o 
  -4  -4   7     7394.38     7530.76    146.73 o 
  -3  -4   7     6345.77     6325.11    124.12 o 
  -2  -4   7     6831.35     6806.75    132.92 o 
  -1  -4   7     1473.93     1442.65     32.76 o 
   0  -4   7      711.52      666.42     23.95 o 
   1  -4   7       48.52       86.66     24.68 o 
   2  -4   7     1187.43     1247.75     58.22 o 
   3  -4   7     1397.62     1456.79     45.42 o 
   4  -4   7     1616.97     1825.71     85.70 o 
   5  -4   7     1292.42     1449.39     74.52 o 
  -8  -3   7     1705.61     1652.06     49.73 o 
  -7  -3   7      614.71      597.93     23.38 o 
  -6  -3   7      380.41      372.57     16.79 o 
  -5  -3   7      437.50      448.17     13.90 o 
  -4  -3   7      931.10      930.21     22.69 o 
  -3  -3   7     3463.78     3587.36     72.15 o 
  -2  -3   7     7183.98     7123.94    138.65 o 
  -1  -3   7     5079.65     4983.21     99.52 o 
   0  -3   7     8318.42     8088.00    156.90 o 
   1  -3   7     4348.61     4465.03     89.77 o 
   2  -3   7     5157.31     5141.43    228.21 o 
   3  -3   7     3815.43     3965.14    114.11 o 
   4  -3   7     1373.15     1360.50     41.12 o 
   5  -3   7       58.27       48.90     13.51 o 
  -9  -2   7     2713.66     2641.39     73.76 o 
  -8  -2   7     3397.32     3389.79     89.58 o 
  -7  -2   7     3270.12     3173.76     82.66 o 
  -6  -2   7     6025.18     5913.06    144.89 o 
  -5  -2   7     6484.31     6714.63    130.78 o 
  -4  -2   7     8344.99     8629.34    144.09 o 
  -3  -2   7     2735.25     2741.65     55.86 o 
  -2  -2   7     1961.95     1827.97     41.40 o 
  -1  -2   7        6.72       13.80      3.79 o 
   0  -2   7      817.45      801.53     19.84 o 
   1  -2   7     1228.89     1184.88     27.73 o 
   2  -2   7     1930.79     1950.71     47.60 o 
   3  -2   7     1656.75     1728.54     38.79 o 
   4  -2   7     2969.72     2974.14     77.62 o 
   5  -2   7     1759.42     1706.48     63.34 o 
  -9  -1   7      750.19      774.61     45.64 o 
  -8  -1   7      598.44      607.33     23.68 o 
  -7  -1   7       44.52       46.27      7.55 o 
  -6  -1   7      229.99      238.07     12.51 o 
  -5  -1   7     1841.05     1904.57     40.28 o 
  -4  -1   7     4996.92     5061.64     99.25 o 
  -3  -1   7     4928.90     5079.55    124.08 o 
  -2  -1   7     9209.94     9103.60    174.53 o 
  -1  -1   7     5408.64     5100.00     99.79 o 
   0  -1   7     8507.09     8317.61    160.36 o 
   1  -1   7     7261.86     7389.26    173.55 o 
   2  -1   7     3462.68     3478.80     68.22 o 
   3  -1   7      358.97      379.59     12.13 o 
   4  -1   7      143.78      156.49     13.97 o 
   5  -1   7      123.51      112.71     13.97 o 
  -9   0   7     1853.48     1834.55     78.24 o 
  -8   0   7     3587.41     3457.38     89.91 o 
  -7   0   7     4767.99     4825.47    120.20 o 
  -6   0   7     6952.91     7051.18    170.26 o 
  -5   0   7     3477.07     3530.26     70.60 o 
  -4   0   7     2908.64     2938.03     72.42 o 
  -3   0   7      110.09      137.49      8.26 o 
  -2   0   7      167.74      186.80      8.87 o 
  -1   0   7      619.73      628.63     19.42 o 
   0   0   7     1498.18     1535.88     40.16 o 
   1   0   7     1420.55     1423.88     38.19 o 
   2   0   7     4001.38     4068.42     79.30 o 
   3   0   7     2585.68     2589.51    116.44 o 
   4   0   7     3483.02     3404.29    114.57 o 
   5   0   7     2342.09     2342.69     82.90 o 
  -9   1   7       17.22       36.16     14.90 o 
  -8   1   7        7.59       24.22      7.25 o 
  -7   1   7      570.31      543.65     20.08 o 
  -6   1   7     2161.51     2266.70     59.00 o 
  -5   1   7     3373.49     3483.58     69.52 o 
  -4   1   7     7165.07     7198.14    138.90 o 
  -3   1   7     5129.33     4936.00    117.22 o 
  -2   1   7     9820.80     9966.59    190.52 o 
  -1   1   7     9919.90     9717.67    226.21 o 
   0   1   7     6105.95     5927.66    140.60 o 
   1   1   7      998.96     1072.74     24.24 o 
   2   1   7      636.81      621.73     16.56 o 
   3   1   7      630.34      628.00     21.47 o 
   4   1   7       67.87      102.88     10.29 o 
  -9   2   7     2701.41     2744.89     74.42 o 
  -8   2   7     4251.94     4268.27    108.02 o 
  -7   2   7     3041.47     3047.02     78.38 o 
  -6   2   7     2832.27     2934.80     60.00 o 
  -5   2   7      493.32      488.00     13.72 o 
  -4   2   7       52.69       64.49      6.49 o 
  -3   2   7       76.92       98.67      6.13 o 
  -2   2   7      633.46      617.36     19.73 o 
  -1   2   7      762.54      779.71     33.07 o 
   0   2   7     4003.99     3910.07    122.02 o 
   1   2   7     2832.30     2768.13     58.56 o 
   2   2   7     4885.06     4791.09     93.40 o 
   3   2   7     3706.74     3728.21     91.87 o 
   4   2   7     2066.97     2030.65     55.57 o 
  -9   3   7       73.71       90.99     17.23 o 
  -8   3   7      639.75      669.65     38.66 o 
  -7   3   7     1607.85     1552.26     43.80 o 
  -6   3   7     3944.73     4018.50     80.45 o 
  -5   3   7     3650.66     3703.96     90.52 o 
  -4   3   7     7795.57     7843.54    184.71 o 
  -3   3   7     9111.26     9085.52    235.20 o 
  -2   3   7     7492.45     7212.06    225.89 o 
  -1   3   7     1705.96     1810.88     48.03 o 
   0   3   7     1415.17     1412.50     31.00 o 
   1   3   7     1541.77     1490.48     32.98 o 
   3   3   7       39.18       50.28      8.94 o 
   4   3   7      616.92      577.91     23.50 o 
  -9   4   7     1936.32     2000.83     79.18 o 
  -8   4   7     2085.93     2143.67     58.29 o 
  -7   4   7      782.16      819.71     26.62 o 
  -6   4   7      378.29      366.39     19.10 o 
  -5   4   7       32.20       51.23     11.18 o 
  -4   4   7       83.08       85.48      7.82 o 
  -3   4   7      261.66      245.72     11.80 o 
  -2   4   7     2670.48     2629.04     67.14 o 
  -1   4   7     2311.96     2259.23     46.84 o 
   0   4   7     5019.45     4971.54     96.66 o 
   1   4   7     4341.02     4284.60    128.60 o 
   2   4   7     2980.78     2914.78     60.40 o 
   3   4   7     2085.33     2095.06     57.56 o 
  -9   5   7      543.70      569.14     32.60 o 
  -8   5   7     1612.60     1649.66     66.14 o 
  -7   5   7     1955.82     2202.03     85.70 o 
  -6   5   7     4509.61     4692.93    114.56 o 
  -5   5   7     6108.43     6215.49    149.48 o 
  -4   5   7     6362.02     6140.35    147.50 o 
  -3   5   7     2018.70     2014.02     81.04 o 
  -2   5   7     1817.13     1822.74     39.68 o 
  -1   5   7     2228.24     2164.84     45.94 o 
   0   5   7      144.04      203.42     15.37 o 
   1   5   7       12.17       11.85      5.54 o 
   2   5   7      431.98      445.89     19.89 o 
  -7   6   7      181.92      200.27     16.77 o 
  -6   6   7        9.39       16.77      7.25 o 
  -5   6   7       31.44       36.91      7.55 o 
  -4   6   7     1208.25     1234.73     37.17 o 
  -3   6   7     1410.20     1357.88     32.00 o 
  -2   6   7     3701.49     3586.43     72.68 o 
  -1   6   7     3672.91     3703.77     74.99 o 
   0   6   7     3170.41     3169.53     65.48 o 
   1   6   7     2586.53     2661.05     56.67 o 
   2   6   7     1285.91     1272.41     53.09 o 
  -7   7   7     3229.38     3414.83    122.02 o 
  -6   7   7     3971.97     4199.14    148.11 o 
  -5   7   7     1705.57     1611.06     46.75 o 
  -4   7   7     1591.61     1572.66     46.09 o 
  -3   7   7     2149.01     2060.69     45.61 o 
  -2   7   7      438.55      491.72     25.71 o 
  -1   7   7      153.50      174.89     17.62 o 
   0   7   7      165.95      183.34     13.13 o 
   1   7   7      247.53      259.06     12.82 o 
  -7   8   7        6.59        4.66     12.11 o 
  -6   8   7      384.75      394.02     27.94 o 
  -5   8   7      634.50      584.04     33.53 o 
  -4   8   7     1957.30     1848.72     53.34 o 
  -3   8   7     2277.41     2210.11     49.40 o 
  -2   8   7     2475.42     2467.36     82.08 o 
  -1   8   7     2364.17     2362.64     94.72 o 
  -4   9   7      608.33      587.77     35.40 o 
  -3   9   7      313.13      314.30     18.10 o 
  -2 -10   8     3360.80     3428.80    129.48 o 
  -1 -10   8     4102.92     4101.49    108.65 o 
   0 -10   8     3097.66     3029.19    120.16 o 
  -4  -9   8     2115.10     1957.05     83.83 o 
  -3  -9   8      962.66      945.56     34.17 o 
  -2  -9   8      396.09      417.40     21.71 o 
  -1  -9   8       64.40       61.15     11.51 o 
   0  -9   8      670.56      637.74     27.64 o 
   1  -9   8      466.54      451.88     23.87 o 
   2  -9   8      754.52      814.15     33.88 o 
  -5  -8   8     1483.77     1462.43     67.07 o 
  -4  -8   8     3445.10     3165.64    188.16 o 
  -3  -8   8     5498.66     5202.51    234.27 o 
  -2  -8   8     4802.46     4671.98    119.74 o 
  -1  -8   8     3372.97     3359.46    118.76 o 
   0  -8   8     2989.01     3091.59    148.57 o 
   1  -8   8     2724.50     2901.87     81.18 o 
   2  -8   8      850.15      891.46     35.01 o 
   3  -8   8       46.37       72.16     13.97 o 
  -6  -7   8     2879.15     2851.04    106.66 o 
  -5  -7   8     1747.91     1729.05     55.89 o 
  -4  -7   8     1084.72     1084.02     51.65 o 
  -3  -7   8        5.57       23.75     11.64 o 
  -2  -7   8      405.45      403.43     20.29 o 
  -1  -7   8      261.68      276.73     16.56 o 
   0  -7   8      664.22      676.10     27.45 o 
   1  -7   8     2761.41     2874.22     86.16 o 
   2  -7   8     1867.38     2057.17     90.82 o 
   3  -7   8     1239.77     1360.59     67.07 o 
  -7  -6   8      831.29      901.82     33.57 o 
  -6  -6   8     2486.98     2442.69     68.15 o 
  -5  -6   8     5568.52     5233.12    132.00 o 
  -4  -6   8     5584.11     5259.52    106.03 o 
  -3  -6   8     4363.90     4059.42    165.34 o 
  -2  -6   8     4893.98     4761.54    120.04 o 
  -1  -6   8     4999.61     4924.74    124.30 o 
   0  -6   8     2258.08     2211.03     87.56 o 
   1  -6   8      277.75      305.66     18.08 o 
   2  -6   8      646.43      703.32     28.86 o 
   3  -6   8      238.60      263.71     20.96 o 
   4  -6   8      184.93      246.84     34.46 o 
  -7  -5   8     2257.19     2276.07     64.86 o 
  -6  -5   8     1778.21     1778.08     55.42 o 
  -5  -5   8      116.15      132.92     11.51 o 
  -4  -5   8       68.08       88.56      7.67 o 
  -3  -5   8       43.58       64.38      6.74 o 
  -2  -5   8      267.02      309.86     40.05 o 
  -1  -5   8     2864.59     2775.68     73.92 o 
   0  -5   8     2277.55     2291.40     63.35 o 
   1  -5   8     1740.13     1720.46     51.33 o 
   2  -5   8     3130.14     3275.51     88.84 o 
   3  -5   8     3183.29     3378.34     92.03 o 
   4  -5   8     2656.74     3028.26    130.41 o 
  -8  -4   8     1218.50     1216.44     40.50 o 
  -7  -4   8     4117.98     3999.66    103.72 o 
  -6  -4   8     4696.09     4653.99    117.54 o 
  -5  -4   8     4325.65     4424.31     89.71 o 
  -4  -4   8     5789.93     5969.76    118.38 o 
  -3  -4   8     6849.11     6895.59    135.58 o 
  -2  -4   8     4139.88     4034.61     97.12 o 
  -1  -4   8      765.91      739.95     21.16 o 
   0  -4   8     1882.80     1875.74     53.16 o 
   1  -4   8     1053.94     1094.23     36.20 o 
   2  -4   8       70.97       85.48     11.54 o 
   3  -4   8      861.03      929.73     34.21 o 
   4  -4   8      695.43      734.01     51.23 o 
  -8  -3   8     1949.67     1883.73     55.33 o 
  -7  -3   8      390.10      402.89     19.10 o 
  -6  -3   8       39.81       48.44     11.18 o 
  -5  -3   8       25.78       37.73      5.48 o 
  -4  -3   8       16.17       43.67      5.44 o 
  -3  -3   8     2125.51     2058.18     44.18 o 
  -2  -3   8     1948.96     1888.10     40.94 o 
  -1  -3   8     1775.21     1705.58     37.84 o 
   0  -3   8     4815.55     4690.35     93.97 o 
   1  -3   8     5217.88     5259.79    131.12 o 
   2  -3   8     5341.90     5679.74    142.27 o 
   3  -3   8     3059.60     3145.87     85.14 o 
   4  -3   8     1132.50     1207.21     68.00 o 
  -9  -2   8     2220.71     2174.00     63.22 o 
  -8  -2   8     2884.31     2876.62     77.71 o 
  -7  -2   8     3294.36     3220.14    115.04 o 
  -6  -2   8     4853.78     4992.11    124.15 o 
  -5  -2   8     6753.04     7063.12    137.94 o 
  -4  -2   8     5212.33     5311.01    104.79 o 
  -3  -2   8     1326.75     1357.75     82.91 o 
  -2  -2   8     3563.78     3508.68     70.91 o 
  -1  -2   8     2655.03     2522.81     52.60 o 
   0  -2   8        8.09       13.76      4.10 o 
   1  -2   8      627.10      625.92     17.77 o 
   2  -2   8      728.76      742.29     27.30 o 
   3  -2   8     1110.70     1195.84     38.93 o 
  -9  -1   8      590.17      621.42     26.32 o 
  -8  -1   8      246.34      228.21     14.15 o 
  -7  -1   8      203.91      231.89     29.81 o 
  -6  -1   8      100.96      113.39     10.19 o 
  -5  -1   8     1117.18     1150.88     26.81 o 
  -4  -1   8     1155.09     1198.12     27.39 o 
  -3  -1   8     1348.20     1360.79     42.35 o 
  -2  -1   8     5486.64     5345.50    113.88 o 
  -1  -1   8     6207.92     6069.47    118.62 o 
   0  -1   8     8267.06     8179.37    191.99 o 
   1  -1   8     5797.63     5839.30    139.30 o 
   2  -1   8     2522.69     2526.99     64.54 o 
  -9   0   8     1864.15     1834.30     54.00 o 
  -8   0   8     2973.62     2995.19     79.37 o 
  -7   0   8     4952.29     4880.09    121.52 o 
  -6   0   8     4617.44     4695.23     93.52 o 
  -5   0   8     1621.33     1653.82     36.18 o 
  -4   0   8     4482.35     4552.63     90.13 o 
  -3   0   8     3854.43     3800.29     75.98 o 
  -2   0   8      316.26      284.83     12.17 o 
  -1   0   8      219.47      222.65     27.94 o 
   0   0   8      451.64      448.49     16.13 o 
   1   0   8     1071.57     1148.84     36.79 o 
   2   0   8     2505.87     2549.42     65.47 o 
   3   0   8     2531.22     2646.35     99.67 o 
  -9   1   8      337.89      341.50     18.41 o 
  -8   1   8      250.45      270.76     14.81 o 
  -7   1   8      388.11      393.93     17.09 o 
  -6   1   8      458.38      481.97     14.44 o 
  -5   1   8      804.05      833.40     20.58 o 
  -4   1   8     4204.53     4163.18     82.80 o 
  -3   1   8     5332.44     5129.87    122.49 o 
  -2   1   8     9055.10     8804.88    206.13 o 
  -1   1   8     7903.64     7498.28    176.83 o 
   0   1   8     4179.64     4158.25    101.41 o 
   1   1   8     1613.28     1632.52     44.37 o 
   2   1   8      874.09      896.54     39.59 o 
   3   1   8      325.61      381.91     27.01 o 
  -9   2   8     2858.54     2859.17     77.05 o 
  -8   2   8     2994.60     3050.88     80.35 o 
  -7   2   8     1425.07     1458.69     58.22 o 
  -6   2   8     3891.40     4031.04     94.09 o 
  -5   2   8     3585.24     3594.64     72.57 o 
  -4   2   8      865.76      884.92     26.62 o 
  -3   2   8        3.16       18.44      4.91 o 
  -2   2   8       90.41       97.44      8.85 o 
  -1   2   8      656.00      684.04     22.37 o 
   0   2   8     2409.28     2299.57     59.84 o 
   1   2   8     2736.63     2709.94     69.73 o 
   2   2   8     3487.93     3482.80     88.44 o 
   3   2   8     2539.17     2579.29    101.53 o 
  -9   3   8       68.52       68.45     11.18 o 
  -8   3   8      103.00      110.71     10.73 o 
  -7   3   8      352.55      353.56     16.13 o 
  -6   3   8     2197.79     2261.67     48.01 o 
  -5   3   8     3327.19     3225.93     80.64 o 
  -4   3   8     6766.97     6660.98    190.95 o 
  -3   3   8     7337.22     7083.09    168.24 o 
  -2   3   8     5019.68     4981.91    120.49 o 
  -1   3   8     2225.17     2202.20     57.56 o 
   0   3   8     1663.58     1600.77     44.37 o 
   1   3   8      924.28      946.62     30.11 o 
   2   3   8      295.97      265.47     14.77 o 
   3   3   8        1.91       -9.31     12.11 o 
  -9   4   8      938.01     1068.41     48.44 o 
  -8   4   8     2506.76     2589.89     91.29 o 
  -7   4   8     2554.97     2535.51     96.87 o 
  -6   4   8     1122.34     1134.80     33.80 o 
  -5   4   8      152.70      141.71     13.04 o 
  -4   4   8       11.85       24.72      8.85 o 
  -3   4   8      205.15      191.27     11.51 o 
  -2   4   8     1515.30     1476.43     41.73 o 
  -1   4   8     2044.45     2041.93     54.92 o 
   0   4   8     3573.76     3576.14    110.38 o 
   1   4   8     2830.10     2774.00     72.97 o 
   2   4   8     2370.35     2311.95     94.08 o 
  -7   5   8     1504.98     1534.83     43.71 o 
  -6   5   8     3632.71     3695.27     93.11 o 
  -5   5   8     4904.28     4954.56    121.80 o 
  -4   5   8     4348.91     4268.99    105.99 o 
  -3   5   8     2207.38     2207.23     59.24 o 
  -2   5   8     2234.72     2208.91     79.18 o 
  -1   5   8     1557.61     1607.96     89.42 o 
   0   5   8      694.19      669.86     25.20 o 
   1   5   8       96.26       90.05     14.90 o 
  -7   6   8      311.39      292.76     15.77 o 
  -6   6   8      158.24      173.75     13.12 o 
  -5   6   8       11.19       12.62      7.16 o 
  -4   6   8      561.00      562.54     22.00 o 
  -3   6   8     1018.87     1007.98     32.85 o 
  -2   6   8     2598.50     2609.43     69.43 o 
  -1   6   8     2348.69     2306.74     63.14 o 
   0   6   8     2365.71     2314.00     93.15 o 
  -7   7   8     2554.84     2628.65     97.81 o 
  -6   7   8     2799.79     2829.01     75.36 o 
  -5   7   8     1634.23     1596.81     47.37 o 
  -4   7   8     2119.07     2094.15     58.58 o 
  -3   7   8     1750.08     1809.50     52.34 o 
  -2   7   8      995.82     1015.17     34.00 o 
  -1   7   8      298.00      283.59     17.23 o 
  -5   8   8      329.87      303.22     17.09 o 
  -4   8   8     1351.11     1357.87     34.95 o 
  -3   8   8     1443.43     1485.61     45.74 o 
  -3  -9   9     1237.00     1184.36     40.77 o 
  -2  -9   9      596.48      613.51     26.98 o 
  -1  -9   9      152.77      164.70     22.82 o 
   0  -9   9       92.19      123.25     14.98 o 
  -5  -8   9      635.10      616.64     39.12 o 
  -4  -8   9     2348.46     2275.85     65.05 o 
  -3  -8   9     2513.41     2486.29     70.03 o 
  -2  -8   9     4400.79     4211.28    109.85 o 
  -1  -8   9     4909.93     4890.72    126.33 o 
   0  -8   9     4225.44     4290.50    113.15 o 
   1  -8   9     3113.33     3176.62    109.92 o 
   2  -8   9      747.35      818.99     67.53 o 
  -6  -7   9     2530.02     2391.46     68.77 o 
  -5  -7   9     1920.81     1800.89     75.45 o 
  -4  -7   9     1449.82     1373.89     81.97 o 
  -3  -7   9      625.10      597.08     33.53 o 
  -2  -7   9        1.48       19.77      8.73 o 
  -1  -7   9       33.47       39.42     20.49 o 
   0  -7   9      943.56      935.53     34.08 o 
   1  -7   9     1705.42     1715.17     55.89 o 
   2  -7   9     2258.12     2372.86    122.96 o 
  -6  -6   9     1614.03     1663.01     50.67 o 
  -5  -6   9     2262.25     2191.47     61.82 o 
  -4  -6   9     5094.75     4724.04     96.85 o 
  -3  -6   9     6245.53     5778.24    144.08 o 
  -2  -6   9     6728.70     6438.14    159.55 o 
  -1  -6   9     6063.26     5860.11    146.72 o 
   0  -6   9     1873.38     1855.77     55.14 o 
   1  -6   9      796.26      842.12     31.95 o 
   2  -6   9      253.50      293.48     19.70 o 
   3  -6   9      156.91      185.95     18.05 o 
  -7  -5   9     2202.74     2168.36     62.88 o 
  -6  -5   9     2233.93     2241.02     63.50 o 
  -5  -5   9     1265.95     1277.01     33.36 o 
  -4  -5   9      141.13      164.30      9.49 o 
  -3  -5   9       65.30       70.61      9.84 o 
  -2  -5   9      661.81      667.82     27.94 o 
  -1  -5   9     1837.83     1765.21     51.45 o 
   0  -5   9     3219.36     3039.41     81.47 o 
   1  -5   9     2647.17     2743.17     75.82 o 
   2  -5   9     1567.47     1686.81     84.77 o 
   3  -5   9     2361.06     2565.46     74.39 o 
  -8  -4   9      745.16      772.48     29.96 o 
  -7  -4   9     1517.70     1574.01     47.72 o 
  -6  -4   9     4242.76     4171.39    107.31 o 
  -5  -4   9     5776.63     5777.91    115.52 o 
  -4  -4   9     7782.92     7823.04    153.69 o 
  -3  -4   9     8556.56     8405.53    164.27 o 
  -2  -4   9     3485.87     3499.95     72.46 o 
  -1  -4   9     1556.26     1543.15     45.60 o 
   0  -4   9      725.40      693.86     26.12 o 
   1  -4   9      703.43      718.37     27.71 o 
   2  -4   9        8.81       14.23      9.13 o 
   3  -4   9      162.44      170.52     15.50 o 
  -8  -3   9     2343.19     2282.40     65.21 o 
  -7  -3   9     1592.11     1591.37     47.75 o 
  -6  -3   9      518.31      523.90     21.40 o 
  -5  -3   9      462.55      464.61     14.93 o 
  -4  -3   9      189.81      238.05     15.46 o 
  -3  -3   9     1421.50     1391.90     32.31 o 
  -2  -3   9     3337.35     3171.26     65.69 o 
  -1  -3   9     3022.58     2895.52     60.64 o 
   0  -3   9     2114.90     2139.63     46.95 o 
   1  -3   9     3618.34     3591.03     93.28 o 
   2  -3   9     2513.52     2665.62     88.03 o 
   3  -3   9     1388.03     1484.09     47.89 o 
  -8  -2   9     2526.14     2461.28     68.83 o 
  -7  -2   9     3861.49     3931.38    101.41 o 
  -6  -2   9     6290.82     6388.99    157.06 o 
  -5  -2   9     8560.04     8544.83    143.74 o 
  -4  -2   9     4539.28     4604.63     97.11 o 
  -3  -2   9     2151.17     2171.42     46.52 o 
  -2  -2   9     1409.41     1379.14     31.48 o 
  -1  -2   9     1799.21     1683.65     37.40 o 
   0  -2   9      176.10      175.16      9.13 o 
   1  -2   9       44.12       52.69      6.62 o 
   2  -2   9      136.44      141.59     14.90 o 
  -8  -1   9      783.12      799.79     28.96 o 
  -7  -1   9      877.74      949.27     31.28 o 
  -6  -1   9        1.27        6.52      5.93 o 
  -5  -1   9      703.60      721.94     19.15 o 
  -4  -1   9     2338.76     2362.11     50.16 o 
  -3  -1   9     2402.37     2334.39     49.44 o 
  -2  -1   9     2144.67     2084.55     44.62 o 
  -1  -1   9     4154.18     3887.73     78.66 o 
   0  -1   9     3447.26     3370.05     83.32 o 
   1  -1   9     2239.28     2318.60     59.94 o 
   2  -1   9     1963.62     2020.92     53.68 o 
  -9   0   9     1901.22     1957.98     81.97 o 
  -8   0   9     3609.01     3634.49     94.85 o 
  -7   0   9     6211.60     6156.83    151.81 o 
  -6   0   9     4052.25     4238.18     90.04 o 
  -5   0   9     2190.94     2249.30     48.02 o 
  -4   0   9     2055.64     2029.16     43.37 o 
  -3   0   9     2926.76     2810.37     58.06 o 
  -2   0   9      617.25      603.23     30.74 o 
  -1   0   9       12.57       22.36      5.57 o 
   0   0   9       27.57       50.26      9.31 o 
   1   0   9      279.69      295.79     13.78 o 
   2   0   9     1085.60     1083.52     52.16 o 
  -9   1   9      967.49      924.07     33.53 o 
  -8   1   9      140.53      154.34     12.83 o 
  -7   1   9      193.31      199.09     12.83 o 
  -6   1   9     1035.60     1058.52     40.26 o 
  -5   1   9     1237.30     1246.06     29.03 o 
  -4   1   9     1542.91     1570.81     42.45 o 
  -3   1   9     3505.31     3287.24     81.33 o 
  -2   1   9     3619.59     3534.71     87.26 o 
  -1   1   9     2721.30     2786.47     70.79 o 
   0   1   9     2938.65     2968.32     75.05 o 
   1   1   9     2865.21     2921.89     74.70 o 
   2   1   9     1135.86     1235.93     37.11 o 
  -9   2   9     3432.05     3495.43     92.54 o 
  -8   2   9     2667.06     2686.02     72.12 o 
  -7   2   9     1674.18     1774.80     66.60 o 
  -6   2   9     2170.14     2259.03     48.18 o 
  -5   2   9     3183.95     3161.12     79.32 o 
  -4   2   9     1138.10     1158.28     33.51 o 
  -3   2   9      181.20      186.13     10.85 o 
  -2   2   9       13.53       21.42      5.82 o 
  -1   2   9       63.40       85.46     17.70 o 
   0   2   9      826.10      848.64     27.57 o 
   1   2   9     1845.01     1904.69     52.58 o 
   2   2   9     1705.63     1755.85     74.52 o 
  -8   3   9      251.79      251.99     14.81 o 
  -7   3   9      401.67      402.41     17.64 o 
  -6   3   9      757.61      800.22     26.52 o 
  -5   3   9     2196.19     2215.02     58.52 o 
  -4   3   9     2862.27     2779.64     85.23 o 
  -3   3   9     2554.52     2623.10     67.80 o 
  -2   3   9     3300.38     3239.15     81.95 o 
  -1   3   9     3774.00     3716.35     93.47 o 
   0   3   9     1879.39     1939.17     53.53 o 
   1   3   9     1161.91     1196.61     37.00 o 
  -8   4   9     1613.87     1605.95     93.15 o 
  -7   4   9     2534.02     2546.68     98.74 o 
  -6   4   9     1333.34     1387.39     40.41 o 
  -5   4   9      394.49      374.78     16.31 o 
  -4   4   9      148.31      155.07     10.73 o 
  -3   4   9        4.53       19.10      6.59 o 
  -2   4   9      407.52      410.19     17.37 o 
  -1   4   9     1363.91     1322.98     39.75 o 
   0   4   9     1563.39     1555.32     45.32 o 
   1   4   9     1973.61     1949.58     55.14 o 
  -8   5   9      244.67      237.53     23.29 o 
  -7   5   9     1029.47     1073.81     34.08 o 
  -6   5   9     1674.50     1692.01     50.30 o 
  -5   5   9     1843.56     1869.67     83.83 o 
  -4   5   9     2772.34     2805.59    115.04 o 
  -3   5   9     3578.62     3515.14     90.17 o 
  -2   5   9     2261.74     2306.85     62.84 o 
  -1   5   9     1718.43     1727.09     49.94 o 
   0   5   9      530.03      484.32     43.31 o 
  -7   6   9      460.63      481.69     20.95 o 
  -6   6   9      288.31      289.31     16.05 o 
  -5   6   9       80.42       78.09     10.73 o 
  -4   6   9      101.51      110.17     11.40 o 
  -3   6   9      667.05      666.62     25.59 o 
  -2   6   9     1030.30      996.01     33.51 o 
  -1   6   9     1581.24     1565.22     47.30 o 
  -5   7   9     2509.26     2457.11     68.11 o 
  -4   7   9     2006.00     1940.76     56.24 o 
  -3   7   9     1757.54     1744.62     51.63 o 
  -3  -8  10     1880.68     1848.16     56.46 o 
  -2  -8  10     3056.23     3129.46     86.46 o 
  -1  -8  10     3274.46     3181.79     87.78 o 
   0  -8  10     3118.73     3191.27    130.41 o 
  -5  -7  10     1922.72     1744.67     79.18 o 
  -4  -7  10      964.91      929.81     72.66 o 
  -3  -7  10     1058.80     1052.55     36.73 o 
  -2  -7  10      242.43      259.90     17.22 o 
  -1  -7  10        1.01        9.03      8.26 o 
   0  -7  10      290.61      307.74     20.13 o 
   1  -7  10      545.00      550.34     26.52 o 
  -6  -6  10      995.76     1033.15     41.92 o 
  -5  -6  10     1494.28     1500.47     46.54 o 
  -4  -6  10     3215.24     3035.25     81.47 o 
  -3  -6  10     3869.92     3634.01     95.63 o 
  -2  -6  10     4523.70     4272.88    111.10 o 
  -1  -6  10     3243.09     3102.08     84.12 o 
   0  -6  10     2078.17     2080.46     61.37 o 
   1  -6  10     2170.90     2279.81     90.35 o 
  -6  -5  10     1423.66     1457.34     45.69 o 
  -5  -5  10     1792.97     1798.40     41.97 o 
  -4  -5  10      752.84      756.22     22.10 o 
  -3  -5  10      147.81      148.07      9.68 o 
  -2  -5  10      107.86      110.56     11.85 o 
  -1  -5  10      299.67      334.70     27.01 o 
   0  -5  10     1566.15     1483.02     46.54 o 
   1  -5  10     1958.08     1959.93     58.34 o 
   2  -5  10     2078.29     2215.28     65.78 o 
  -7  -4  10      828.31      856.54     38.19 o 
  -6  -4  10     2473.46     2587.15     71.05 o 
  -5  -4  10     3390.48     3397.66     71.60 o 
  -4  -4  10     4973.61     4782.65     97.39 o 
  -3  -4  10     4149.74     4092.29     89.86 o 
  -2  -4  10     3326.60     3252.78     68.34 o 
  -1  -4  10     4092.96     4026.37    103.61 o 
   0  -4  10     2087.45     2074.12     59.39 o 
   1  -4  10      996.75     1020.99     67.53 o 
   2  -4  10      129.28      196.77     31.20 o 
  -7  -3  10     2126.89     2172.93     61.87 o 
  -6  -3  10     1336.37     1408.11     42.75 o 
  -5  -3  10      536.69      555.82     17.50 o 
  -4  -3  10        0.44       21.79      9.31 o 
  -3  -3  10       43.02       55.76      7.21 o 
  -2  -3  10     1349.97     1277.54     30.77 o 
  -1  -3  10     1979.44     1952.45     43.63 o 
   0  -3  10     2642.83     2569.05     69.67 o 
   1  -3  10     3032.15     3120.53     83.46 o 
   2  -3  10     1745.93     1821.99     72.66 o 
  -8  -2  10     1353.22     1418.89     44.77 o 
  -7  -2  10     2159.44     2238.59     62.56 o 
  -6  -2  10     4095.11     4088.52    104.70 o 
  -5  -2  10     3987.19     3906.81     79.89 o 
  -4  -2  10     4001.87     3957.59     80.62 o 
  -3  -2  10     5510.33     5307.73    105.89 o 
  -2  -2  10     3460.03     3309.06     68.60 o 
  -1  -2  10     2328.12     2232.81     48.68 o 
   0  -2  10      562.70      579.78     17.55 o 
   1  -2  10       88.61       86.63     13.97 o 
   2  -2  10       49.69       55.89     13.97 o 
  -8  -1  10     1557.55     1557.10     47.09 o 
  -7  -1  10      878.94      882.44     30.62 o 
  -6  -1  10      104.80      107.31      7.07 o 
  -5  -1  10       25.31       39.97      5.92 o 
  -4  -1  10      782.16      771.04     20.92 o 
  -3  -1  10     1357.42     1363.10     31.70 o 
  -2  -1  10     2455.44     2308.41     49.63 o 
  -1  -1  10     3617.92     3455.52     85.95 o 
   0  -1  10     2332.25     2361.09     70.33 o 
   1  -1  10     2437.08     2537.94     66.19 o 
   2  -1  10     1681.79     1753.99     68.93 o 
  -8   0  10     2492.72     2503.87     69.16 o 
  -7   0  10     2907.77     3044.15     80.36 o 
  -6   0  10     3566.95     3793.19     77.76 o 
  -5   0  10     5219.34     5258.70    134.26 o 
  -4   0  10     4014.81     3941.29     79.93 o 
  -3   0  10     3517.12     3347.85     83.64 o 
  -2   0  10     1239.44     1232.55     35.55 o 
  -1   0  10      402.44      413.56     17.13 o 
   0   0  10        0.25        7.84      5.57 o 
   1   0  10      314.01      346.90     16.13 o 
   2   0  10      575.72      613.85     32.60 o 
  -8   1  10      292.71      272.19     16.43 o 
  -7   1  10      145.30      169.34     12.46 o 
  -6   1  10      264.66      281.55     11.44 o 
  -5   1  10      605.01      627.76     18.46 o 
  -4   1  10     1609.23     1562.11     46.57 o 
  -3   1  10     3072.55     2862.99     72.76 o 
  -2   1  10     2327.80     2310.00     60.90 o 
  -1   1  10     2955.47     2947.59     75.40 o 
   0   1  10     2460.23     2459.51     64.86 o 
   1   1  10     1988.35     2040.36     55.94 o 
  -8   2  10     2386.77     2486.77     81.04 o 
  -7   2  10     3613.08     3791.33     97.48 o 
  -6   2  10     3330.46     3430.48     86.88 o 
  -5   2  10     3612.88     3533.78     88.85 o 
  -4   2  10     1676.99     1668.95     46.40 o 
  -3   2  10      786.02      816.53     26.67 o 
  -2   2  10       65.50       67.56      8.21 o 
  -1   2  10      100.18      114.43     13.04 o 
   0   2  10      412.55      425.76     18.69 o 
   1   2  10      685.60      708.82     26.12 o 
  -8   3  10       33.84       48.33      9.88 o 
  -7   3  10      148.61      178.85     20.49 o 
  -6   3  10      722.15      741.95     25.86 o 
  -5   3  10     1817.01     1762.38     48.99 o 
  -4   3  10     1723.04     1711.00     51.23 o 
  -3   3  10     2591.09     2599.99     68.46 o 
  -2   3  10     2688.63     2743.51     72.07 o 
  -1   3  10     2578.21     2616.89     69.37 o 
   0   3  10     2342.50     2461.64     66.73 o 
  -7   4  10     2665.44     2798.09     73.63 o 
  -6   4  10     1572.68     1618.01     46.64 o 
  -5   4  10      922.36      974.28     54.96 o 
  -4   4  10      236.58      229.68     14.15 o 
  -3   4  10        1.06       21.50      7.82 o 
  -2   4  10      155.45      166.43     13.39 o 
  -1   4  10      420.95      426.33     19.63 o 
  -6   5  10      933.73      940.55     52.63 o 
  -5   5  10     1638.85     1680.50     67.07 o 
  -4   5  10     2182.32     2180.97     60.50 o 
  -3   5  10     2484.77     2486.42     67.76 o 
  -2   5  10     2537.97     2523.69     71.26 o 
  -3  -7  11     1341.87     1324.57     58.68 o 
  -2  -7  11      477.27      495.44     24.26 o 
  -5  -6  11      806.85      770.82     29.96 o 
  -4  -6  11     2012.07     1998.20     58.73 o 
  -3  -6  11     2436.60     2272.58     65.34 o 
  -2  -6  11     2946.82     2746.26     76.56 o 
  -1  -6  11     3024.99     3011.52    100.60 o 
   0  -6  11     1995.58     1890.58     57.78 o 
  -6  -5  11     2460.31     2454.86     69.67 o 
  -5  -5  11     2135.03     2165.48     49.67 o 
  -4  -5  11     1056.98     1059.28     28.65 o 
  -3  -5  11      574.68      575.68     24.80 o 
  -2  -5  11        5.58       20.18     11.18 o 
  -1  -5  11      471.62      470.14     22.82 o 
   0  -5  11      574.82      611.99     26.52 o 
  -6  -4  11     1402.12     1477.16     81.04 o 
  -5  -4  11     2073.02     2003.89     46.14 o 
  -4  -4  11     3206.70     3120.40     57.56 o 
  -3  -4  11     3840.82     3799.10     79.31 o 
  -2  -4  11     2995.60     2845.02     76.93 o 
  -1  -4  11     3037.13     3022.69     81.55 o 
   0  -4  11     2014.19     2084.98     60.14 o 
  -7  -3  11     2345.88     2513.15    101.53 o 
  -6  -3  11     1546.90     1615.49     48.69 o 
  -5  -3  11     1049.84     1088.71     28.43 o 
  -4  -3  11       43.99       56.70      7.30 o 
  -3  -3  11      192.91      195.20     10.51 o 
  -2  -3  11      383.20      375.61     14.07 o 
  -1  -3  11     1134.98     1166.50     63.34 o 
   0  -3  11     1489.37     1484.66     45.69 o 
   1  -3  11     1413.15     1508.08     63.34 o 
  -7  -2  11     1249.72     1251.72     40.52 o 
  -6  -2  11     2559.65     2555.78     55.85 o 
  -5  -2  11     3542.46     3587.80     74.70 o 
  -4  -2  11     3363.60     3174.86     66.80 o 
  -3  -2  11     4102.33     3832.98     78.85 o 
  -2  -2  11     3084.80     2927.90     66.47 o 
  -1  -2  11     1687.84     1644.54     57.75 o 
   0  -2  11      832.03      826.23     39.12 o 
   1  -2  11      231.12      235.67     20.49 o 
  -7  -1  11     1260.09     1246.45     39.50 o 
  -6  -1  11      214.11      216.86     11.22 o 
  -5  -1  11        6.66       18.34      5.54 o 
  -4  -1  11      117.50      120.66      8.57 o 
  -3  -1  11      724.62      729.27     20.78 o 
  -2  -1  11     1323.90     1207.58     35.89 o 
  -1  -1  11     1471.87     1506.38     42.81 o 
   0  -1  11     1868.85     1827.26     50.38 o 
  -7   0  11     2351.51     2468.92     67.84 o 
  -6   0  11     2832.93     2859.28     60.74 o 
  -5   0  11     3997.20     4091.69     83.87 o 
  -4   0  11     3500.40     3387.96     85.62 o 
  -3   0  11     2400.80     2371.98     62.56 o 
  -2   0  11     1385.63     1412.12     40.50 o 
  -1   0  11      609.22      580.45     22.06 o 
   0   0  11      101.05       88.65     10.19 o 
  -7   1  11       76.54       80.70     10.19 o 
  -6   1  11        0.29        6.17      6.89 o 
  -5   1  11      251.21      263.18     14.45 o 
  -4   1  11      823.45      770.91     25.96 o 
  -3   1  11     1109.20     1094.56     33.57 o 
  -2   1  11     1720.88     1696.64     47.72 o 
  -1   1  11     2324.43     2325.36     62.53 o 
   0   1  11     1573.15     1624.41     46.75 o 
  -7   2  11     2853.61     2950.95    112.71 o 
  -6   2  11     2968.37     3111.99     80.28 o 
  -5   2  11     2500.02     2573.35     68.11 o 
  -4   2  11     1684.49     1766.60     49.35 o 
  -3   2  11     1025.03     1030.41     32.85 o 
  -2   2  11      327.33      330.84     16.71 o 
  -1   2  11        9.85       21.02      7.55 o 
  -6   3  11      331.52      336.21     17.09 o 
  -5   3  11      588.15      611.79     23.60 o 
  -4   3  11     1179.33     1186.98     37.11 o 
  -3   3  11     2061.00     1995.91     55.58 o 
  -2   3  11     1561.99     1566.77     45.98 o 
  -5   4  11     1191.55     1190.07     37.77 o 
  -4   4  11      523.02      530.18     22.28 o 
  -3   4  11      107.05      103.44     12.07 o 
  -4  -4  12     1548.72     1501.37     46.64 o 
  -3  -4  12     2551.92     2426.24     68.05 o 
  -2  -4  12     2354.99     2231.92     63.50 o 
  -5  -3  12     1031.80     1062.26     28.58 o 
  -4  -3  12      325.92      334.11     14.56 o 
  -3  -3  12       37.21       50.31      9.88 o 
  -2  -3  12       72.67       69.86     10.85 o 
  -6  -2  12     1138.91     1148.86     30.08 o 
  -5  -2  12     2370.60     2329.62     51.96 o 
  -4  -2  12     2469.59     2372.52     52.48 o 
  -3  -2  12     2956.13     2834.41     61.09 o 
  -2  -2  12     2337.82     2232.77     85.70 o 
  -6  -1  12      568.75      579.03     24.89 o 
  -5  -1  12      213.56      210.31     11.29 o 
  -4  -1  12        0.36       20.03      7.25 o 
  -3  -1  12      393.86      387.50     17.78 o 
  -2  -1  12      416.02      419.60     18.76 o 
  -6   0  12     1973.54     2007.29     71.26 o 
  -5   0  12     2810.83     2808.68     73.73 o 
  -4   0  12     2570.73     2558.24     67.83 o 
  -3   0  12     2228.61     2196.71     59.61 o 
  -2   0  12     1428.93     1389.81     41.16 o 
  -5   1  12      115.12      137.15     12.46 o 
  -4   1  12      176.94      170.82     12.83 o 
  -3   1  12      734.23      748.28     26.67 o 
                                                 
